# Supplementary material for: Menin directs regionalized decidual transformation through epigenetically setting PTX3 to balance FGF and BMP signaling
Source: Nat Commun. 2022 Feb 22;13:1006. doi: 10.1038/s41467-022-28657-2 (PMC8864016; doi:10.1038/s41467-022-28657-2)
Supplement: Supplementary file 4 — Supplementary Data 1 [file 41467_2022_28657_MOESM4_ESM.xlsx]

## Sheet: Sheet1
Supplementary Data 1. Genes significantly downregulated by Men1 ablation in day 8 uteri
ensembl_gene_id	mgi_symbol	description	D8WT1_FPKM	D8WT2_FPKM	D8KO1_FPKM	D8KO2_FPKM	logFC	logCPM	F	PValue	FDR
ENSMUSG00000028553	Angptl3	angiopoietin-like 3 [Source:MGI Symbol;Acc:MGI:1353627]	1.88968	2.24102	0	0	-6.98397	0.0935735	52.6489	0.000259577	0.0232819
ENSMUSG00000001023	S100a5	S100 calcium binding protein A5 [Source:MGI Symbol;Acc:MGI:1338915]	2.58467	2.36411	0.65228	0.215094	-6.08125	-0.583893	24.8299	0.00207633	0.0795288
ENSMUSG00000099775	Gm5960	predicted gene 5960 [Source:MGI Symbol;Acc:MGI:3779540]	2.32451	3.55582	1.29042	0.889882	-5.90269	-0.704188	17.4581	0.00506211	0.135469
ENSMUSG00000063133	Klk1b1	kallikrein 1-related peptidase b1 [Source:MGI Symbol;Acc:MGI:892019]	0.684813	1.81467	0	0	-5.80507	-0.768254	17.0785	0.00533994	0.139883
ENSMUSG00000085531	Slc36a3os	solute carrier family 36 (proton/amino acid symporter), member 3, opposite strand [Source:MGI Symbol;Acc:MGI:3651340]	1.18906	1.33452	0	0	-5.33029	-1.05754	12.3239	0.01141	0.223819
ENSMUSG00000054763	Defb42	defensin beta 42 [Source:MGI Symbol;Acc:MGI:3033850]	0.929238	0.657102	0.06188	0.0371404	-5.18294	-1.13989	11.1418	0.0142333	0.253593
ENSMUSG00000097312	Gm26870	predicted gene, 26870 [Source:MGI Symbol;Acc:MGI:5477364]	0.982061	0.614767	0.016477	0.0607445	-5.01821	-1.22729	9.14233	0.0215267	0.322937
ENSMUSG00000079298	Klrb1b	killer cell lectin-like receptor subfamily B member 1B [Source:MGI Symbol;Acc:MGI:107539]	0.669682	3.42979	0.079107	0.318221	-4.99167	0.41483	25.4689	0.00125997	0.0585252
ENSMUSG00000081741	Gm14106	predicted gene 14106 [Source:MGI Symbol;Acc:MGI:3651294]	0.802855	1.00119	0	0	-4.83168	-1.32038	8.11587	0.0272545	0.368021
ENSMUSG00000082927	Gm5863	predicted gene 5863 [Source:MGI Symbol;Acc:MGI:3648580]	1.12025	1.08069	1.01714	1.02639	-4.61747	-1.41989	6.844	0.0375293	0.444727
ENSMUSG00000078139	AK157302	cDNA sequence AK157302 [Source:MGI Symbol;Acc:MGI:3574096]	17.8573	17.4216	14.4787	13.5376	-4.59591	0.0940203	19.0948	0.00287328	0.0962874
ENSMUSG00000031837	Necab2	N-terminal EF-hand calcium binding protein 2 [Source:MGI Symbol;Acc:MGI:2152211]	7.00932	8.82072	0.482848	0.418187	-4.52435	2.66052	230.197	7.7e-07	0.00119663
ENSMUSG00000102145	Gm38056	predicted gene, 38056 [Source:MGI Symbol;Acc:MGI:5611284]	11.1192	6.59792	2.21613	2.49354	-4.51747	0.749192	7.96981	0.0242441	0.344992
ENSMUSG00000031273	Col4a6	collagen, type IV, alpha 6 [Source:MGI Symbol;Acc:MGI:2152695]	1.00587	0.567188	0.0737601	0.0363961	-4.47659	1.83531	94.6219	1.78e-05	0.00498322
ENSMUSG00000021732	Fgf10	fibroblast growth factor 10 [Source:MGI Symbol;Acc:MGI:1099809]	3.9101	5.54416	0.193499	0.276315	-4.26339	3.58499	234.953	7.16e-07	0.00119663
ENSMUSG00000024173	Tpsab1	tryptase alpha/beta 1 [Source:MGI Symbol;Acc:MGI:96943]	12.6642	27.543	2.00499	1.86668	-4.21835	3.40536	60.6525	8.1e-05	0.0120382
ENSMUSG00000028003	Lrat	lecithin-retinol acyltransferase (phosphatidylcholine-retinol-O-acyltransferase) [Source:MGI Symbol;Acc:MGI:1891259]	11.0876	11.5803	0.46054	0.801988	-4.01786	5.2088	391.094	1.13e-07	0.000689498
ENSMUSG00000033825	Tpsb2	tryptase beta 2 [Source:MGI Symbol;Acc:MGI:96942]	5.94476	7.88087	1.45952	0.588339	-3.82195	1.86694	105.408	1.23e-05	0.00428081
ENSMUSG00000022321	Cdh10	cadherin 10 [Source:MGI Symbol;Acc:MGI:107436]	0.894478	1.52694	0.051921	0.186817	-3.76679	1.21263	39.5038	0.00032777	0.02645
ENSMUSG00000071984	Fndc1	fibronectin type III domain containing 1 [Source:MGI Symbol;Acc:MGI:1915905]	1.2722	0.964397	0.116592	0.244991	-3.72017	1.60218	118.675	8.11e-06	0.00377502
ENSMUSG00000030406	Gipr	gastric inhibitory polypeptide receptor [Source:MGI Symbol;Acc:MGI:1352753]	3.04649	3.12781	0.179122	0.265845	-3.68831	2.04436	160.625	2.79e-06	0.00221563
ENSMUSG00000020218	Wif1	Wnt inhibitory factor 1 [Source:MGI Symbol;Acc:MGI:1344332]	2.26661	2.35304	0.220489	0.0728351	-3.62452	1.09243	83.2992	2.77e-05	0.00640778
ENSMUSG00000033579	Fa2h	fatty acid 2-hydroxylase [Source:MGI Symbol;Acc:MGI:2443327]	2.907	3.24623	0.371629	0.185886	-3.33183	1.73513	113.853	9.38e-06	0.00396426
ENSMUSG00000070564	Ntn5	netrin 5 [Source:MGI Symbol;Acc:MGI:2685330]	4.60064	4.62827	0.69121	0.865251	-3.22578	2.18613	162.513	2.67e-06	0.00221563
ENSMUSG00000046844	Vat1l	vesicle amine transport protein 1 like [Source:MGI Symbol;Acc:MGI:2142534]	2.35448	3.31419	0.393525	0.284532	-3.19573	2.61871	199.61	1.28e-06	0.00160598
ENSMUSG00000031104	Rab33a	RAB33A, member RAS oncogene family [Source:MGI Symbol;Acc:MGI:109493]	1.18161	0.88411	0.0496934	0.245842	-3.18876	-0.273622	14.2048	0.0063212	0.155358
ENSMUSG00000062393	Dgkk	diacylglycerol kinase kappa [Source:MGI Symbol;Acc:MGI:3580254]	2.05643	2.67248	0.236369	0.247885	-3.15634	3.37111	180.888	1.83e-06	0.00185583
ENSMUSG00000017922	Prl3c1	prolactin family 3, subfamily c, member 1 [Source:MGI Symbol;Acc:MGI:1351649]	1980.8	2684.24	282.962	227.027	-3.14701	9.82233	312.49	2.56e-07	0.000689498
ENSMUSG00000027869	Hsd3b6	hydroxy-delta-5-steroid dehydrogenase, 3 beta- and steroid delta-isomerase 6 [Source:MGI Symbol;Acc:MGI:109598]	8.34793	7.56683	0.746238	1.13525	-3.1449	2.92114	177.587	1.95e-06	0.00185583
ENSMUSG00000021364	Elovl2	elongation of very long chain fatty acids (FEN1/Elo2, SUR4/Elo3, yeast)-like 2 [Source:MGI Symbol;Acc:MGI:1858960]	2.44049	1.94244	0.201904	0.492771	-3.09648	2.24442	108.081	1.12e-05	0.00417879
ENSMUSG00000003949	Hlf	hepatic leukemia factor [Source:MGI Symbol;Acc:MGI:96108]	6.54963	3.66788	0.873434	2.1514	-3.06576	3.17407	150.2	3.54e-06	0.00243208
ENSMUSG00000027832	Ptx3	pentraxin related gene [Source:MGI Symbol;Acc:MGI:104641]	35.5698	43.1077	4.025	5.86427	-3.02715	5.59194	366.002	1.44e-07	0.000689498
ENSMUSG00000040653	Ppp1r14c	protein phosphatase 1, regulatory (inhibitor) subunit 14c [Source:MGI Symbol;Acc:MGI:1923392]	1.72086	2.69637	0.245213	0.202186	-3.01333	1.81356	78.8492	3.34e-05	0.0071974
ENSMUSG00000010760	Phlda2	pleckstrin homology like domain, family A, member 2 [Source:MGI Symbol;Acc:MGI:1202307]	1.01921	0.677864	0.257181	0.254464	-2.98727	-0.979445	7.16853	0.0300965	0.390865
ENSMUSG00000015627	Gata5	GATA binding protein 5 [Source:MGI Symbol;Acc:MGI:109497]	0.550244	1.14363	0.107991	0.0915857	-2.97919	0.793314	30.4773	0.00073518	0.0412614
ENSMUSG00000029695	Aass	aminoadipate-semialdehyde synthase [Source:MGI Symbol;Acc:MGI:1353573]	7.96226	8.30187	0.935422	1.06635	-2.93401	4.21065	229.065	7.84e-07	0.00119663
ENSMUSG00000032186	Tmod2	tropomodulin 2 [Source:MGI Symbol;Acc:MGI:1355335]	1.50279	1.41702	0.235119	0.317942	-2.91224	3.30016	107.79	1.14e-05	0.00418443
ENSMUSG00000034645	Zyg11a	zyg-11 family member A, cell cycle regulator [Source:MGI Symbol;Acc:MGI:2446208]	5.50852	6.65777	0.826078	0.588589	-2.91027	2.95616	98.5866	1.55e-05	0.00475539
ENSMUSG00000026009	Icos	inducible T cell co-stimulator [Source:MGI Symbol;Acc:MGI:1858745]	0.541305	0.601745	0.0780506	0.154798	-2.8857	0.499565	34.3652	0.000507906	0.033967
ENSMUSG00000022754	Tmem45a	transmembrane protein 45a [Source:MGI Symbol;Acc:MGI:1913122]	112.109	96.5517	10.2509	12.6996	-2.86513	5.66372	401.317	1.03e-07	0.000689498
ENSMUSG00000106339	Gm43489	predicted gene 43489 [Source:MGI Symbol;Acc:MGI:5663626]	1.53083	1.30356	0.382958	0.772858	-2.83858	-1.05747	6.285	0.0388404	0.452398
ENSMUSG00000083679	Gm12892	predicted gene 12892 [Source:MGI Symbol;Acc:MGI:3649649]	3.01658	3.73901	3.7577	2.06648	-2.83812	-1.05751	5.72887	0.0460731	0.498932
ENSMUSG00000075408	6030408B16Rik	RIKEN cDNA 6030408B16 gene [Source:MGI Symbol;Acc:MGI:1924967]	0.592044	0.934788	0.0497973	0.180861	-2.80059	-0.527317	8.94184	0.0189629	0.300679
ENSMUSG00000097248	Gm2694	predicted gene 2694 [Source:MGI Symbol;Acc:MGI:3780864]	21.6969	27.444	3.10405	2.83388	-2.79439	2.276	123.498	7.05e-06	0.0035325
ENSMUSG00000037578	Pkd2l1	polycystic kidney disease 2-like 1 [Source:MGI Symbol;Acc:MGI:1352448]	4.36132	4.49491	0.730053	0.331072	-2.77517	3.31648	100.863	1.43e-05	0.00460842
ENSMUSG00000037138	Aff3	AF4/FMR2 family, member 3 [Source:MGI Symbol;Acc:MGI:106927]	1.47838	1.16803	0.254235	0.504188	-2.76984	2.04507	104.896	1.25e-05	0.00428081
ENSMUSG00000040314	Ctsg	cathepsin G [Source:MGI Symbol;Acc:MGI:88563]	11.3008	8.80784	1.30697	1.99853	-2.74278	2.62579	95.9521	1.7e-05	0.00492746
ENSMUSG00000044285	Gm1821	predicted gene 1821 [Source:MGI Symbol;Acc:MGI:3037679]	530.366	541.066	553.38	487.046	-2.72916	3.89179	22.4341	0.00182325	0.0723614
ENSMUSG00000030077	Chl1	cell adhesion molecule L1-like [Source:MGI Symbol;Acc:MGI:1098266]	4.95041	5.62407	0.739255	0.843223	-2.71005	4.87434	323.726	2.25e-07	0.000689498
ENSMUSG00000082229	Nap1l2	nucleosome assembly protein 1-like 2 [Source:MGI Symbol;Acc:MGI:106654]	0.789401	0.725359	0.209676	0.290446	-2.66782	0.552864	37.6038	0.000383086	0.0285628
ENSMUSG00000031654	Cbln1	cerebellin 1 precursor protein [Source:MGI Symbol;Acc:MGI:88281]	21.6154	36.0272	4.51846	5.85095	-2.61548	4.81354	84.6813	2.62e-05	0.00621223
ENSMUSG00000074604	Mgst2	microsomal glutathione S-transferase 2 [Source:MGI Symbol;Acc:MGI:2448481]	27.3806	24.1341	4.51912	3.27055	-2.61227	2.61337	140.014	4.53e-06	0.00293807
ENSMUSG00000032528	Vipr1	vasoactive intestinal peptide receptor 1 [Source:MGI Symbol;Acc:MGI:109272]	14.5809	17.5901	0.908216	4.32953	-2.61116	5.05198	49.0347	0.00016342	0.0176722
ENSMUSG00000042157	Sprr2i	small proline-rich protein 2I [Source:MGI Symbol;Acc:MGI:1330309]	2.76729	2.59056	0.631323	0.265005	-2.61058	-0.642583	11.2917	0.0111372	0.220894
ENSMUSG00000031636	Pdlim3	PDZ and LIM domain 3 [Source:MGI Symbol;Acc:MGI:1859274]	51.2422	55.9295	6.24511	10.8562	-2.57061	5.70166	119.547	7.91e-06	0.00371693
ENSMUSG00000074923	Pak6	p21 (RAC1) activated kinase 6 [Source:MGI Symbol;Acc:MGI:2679420]	0.684153	0.78752	0.129659	0.116139	-2.51598	-0.0185711	16.737	0.00411426	0.119351
ENSMUSG00000025889	Snca	synuclein, alpha [Source:MGI Symbol;Acc:MGI:1277151]	0.52399	0.924399	0.192317	0.237859	-2.51284	-0.320927	12.7595	0.00828002	0.183957
ENSMUSG00000085838	Chn1os1	chimerin 1, opposite strand 1 [Source:MGI Symbol;Acc:MGI:3702041]	15.5473	15.619	1.31685	3.47451	-2.51153	2.3303	31.755	0.000648359	0.0388492
ENSMUSG00000046908	Ltb4r1	leukotriene B4 receptor 1 [Source:MGI Symbol;Acc:MGI:1309472]	0.749927	0.6694	0.119515	0.236505	-2.50725	-0.703957	6.87572	0.0326838	0.412717
ENSMUSG00000031548	Sfrp1	secreted frizzled-related protein 1 [Source:MGI Symbol;Acc:MGI:892014]	0.826586	0.544694	0.150204	0.131466	-2.50093	1.05669	38.5119	0.000355279	0.0277864
ENSMUSG00000074207	Adh1	alcohol dehydrogenase 1 (class I) [Source:MGI Symbol;Acc:MGI:87921]	12.9512	14.6941	2.31295	2.52062	-2.47591	3.4892	169.436	2.31e-06	0.00200419
ENSMUSG00000059602	Syn3	synapsin III [Source:MGI Symbol;Acc:MGI:1351334]	45.8726	34.8179	5.74299	8.29265	-2.47561	6.96437	159.814	2.84e-06	0.00221563
ENSMUSG00000039956	Mrap	melanocortin 2 receptor accessory protein [Source:MGI Symbol;Acc:MGI:1924287]	14.2129	15.0889	3.80686	3.16538	-2.46617	2.99024	109.499	1.07e-05	0.00411026
ENSMUSG00000091898	Tnnc1	troponin C, cardiac/slow skeletal [Source:MGI Symbol;Acc:MGI:98779]	97.7748	86.8753	15.5641	17.6964	-2.45811	5.26875	267.417	4.49e-07	0.000940149
ENSMUSG00000015966	Il17rb	interleukin 17 receptor B [Source:MGI Symbol;Acc:MGI:1355292]	11.9457	11.6762	1.87008	2.40303	-2.44321	4.087	239.99	6.63e-07	0.00117489
ENSMUSG00000085705	Gm16046	predicted gene 16046 [Source:MGI Symbol;Acc:MGI:3802093]	3.74198	3.89154	0.872753	0.9299	-2.39908	0.356685	24.2508	0.00145495	0.0637701
ENSMUSG00000079853	Klra1	killer cell lectin-like receptor, subfamily A, member 1 [Source:MGI Symbol;Acc:MGI:101907]	0.617418	0.668895	0.258577	0.226054	-2.39289	-0.767984	8.87169	0.0192914	0.303589
ENSMUSG00000035246	Pcyt1b	phosphate cytidylyltransferase 1, choline, beta isoform [Source:MGI Symbol;Acc:MGI:2147987]	1.17502	1.06006	0.239968	0.952282	-2.38489	1.93955	81.7217	2.95e-05	0.00667376
ENSMUSG00000072673	Gm10392	predicted gene 10392 [Source:MGI Symbol;Acc:MGI:3704377]	0.799214	1.01199	0.031026	0.153491	-2.37971	0.52647	18.0294	0.00336464	0.106335
ENSMUSG00000014782	Plekhg4	pleckstrin homology domain containing, family G (with RhoGef domain) member 4 [Source:MGI Symbol;Acc:MGI:2142544]	24.0237	38.2693	5.06213	3.52092	-2.37577	5.10089	114.461	9.2e-06	0.00393346
ENSMUSG00000021347	Prl7b1	prolactin family 7, subfamily b, member 1 [Source:MGI Symbol;Acc:MGI:1922846]	0.912015	0.714888	0.0657521	0.390345	-2.35609	-0.420205	11.3542	0.0109919	0.21869
ENSMUSG00000058248	Kcnh1	potassium voltage-gated channel, subfamily H (eag-related), member 1 [Source:MGI Symbol;Acc:MGI:1341721]	0.691044	0.666135	0.0955481	0.0809036	-2.35086	1.2785	52.8891	0.000127527	0.0152233
ENSMUSG00000033361	Prrg3	proline rich Gla (G-carboxyglutamic acid) 3 (transmembrane) [Source:MGI Symbol;Acc:MGI:2685214]	12.8896	14.0145	2.45939	2.51281	-2.28786	5.5043	466.074	5.98e-08	0.000689498
ENSMUSG00000056486	Chn1	chimerin 1 [Source:MGI Symbol;Acc:MGI:1915674]	43.8191	46.3118	7.18841	11.5217	-2.27244	5.34864	82.8592	2.82e-05	0.00648577
ENSMUSG00000028339	Col15a1	collagen, type XV, alpha 1 [Source:MGI Symbol;Acc:MGI:88449]	42.1426	42.4067	7.57254	6.62851	-2.25868	5.90942	429.975	8.02e-08	0.000689498
ENSMUSG00000020044	Timp3	tissue inhibitor of metalloproteinase 3 [Source:MGI Symbol;Acc:MGI:98754]	44.4406	30.2276	7.50688	9.63919	-2.25558	7.87642	134.062	5.28e-06	0.00316222
ENSMUSG00000039313	AF529169	cDNA sequence AF529169 [Source:MGI Symbol;Acc:MGI:2667167]	6.23277	7.3684	1.15698	1.77535	-2.24868	4.97635	106.167	1.2e-05	0.00428081
ENSMUSG00000033581	Igf2bp2	insulin-like growth factor 2 mRNA binding protein 2 [Source:MGI Symbol;Acc:MGI:1890358]	6.51986	7.57801	2.00631	1.6545	-2.24313	3.86291	169.646	2.3e-06	0.00200419
ENSMUSG00000021062	Rab15	RAB15, member RAS oncogene family [Source:MGI Symbol;Acc:MGI:1916865]	23.8657	25.0091	4.46476	5.95257	-2.24241	4.95708	126.059	6.56e-06	0.00344347
ENSMUSG00000022464	Slc38a4	solute carrier family 38, member 4 [Source:MGI Symbol;Acc:MGI:1916604]	0.771557	0.857422	0.139887	0.165253	-2.23795	0.8587	33.0338	0.000574101	0.036566
ENSMUSG00000064137	Rhox8	reproductive homeobox 8 [Source:MGI Symbol;Acc:MGI:3579898]	1.51121	1.41094	0.353409	0.416688	-2.2329	0.579018	27.1892	0.00103771	0.05147
ENSMUSG00000050315	Synpo2	synaptopodin 2 [Source:MGI Symbol;Acc:MGI:2153070]	10.0099	10.7355	2.86792	2.89734	-2.2259	5.30248	338.378	1.92e-07	0.000689498
ENSMUSG00000012705	Retn	resistin [Source:MGI Symbol;Acc:MGI:1888506]	1.45633	2.25196	0.528686	0.853283	-2.21154	0.0199531	15.6335	0.00493041	0.133402
ENSMUSG00000032291	Crabp1	cellular retinoic acid binding protein I [Source:MGI Symbol;Acc:MGI:88490]	133.287	162.199	33.6923	31.9245	-2.20361	5.99929	225.979	8.23e-07	0.00119663
ENSMUSG00000007097	Atp1a2	ATPase, Na+/K+ transporting, alpha 2 polypeptide [Source:MGI Symbol;Acc:MGI:88106]	13.1084	9.83657	2.45508	2.96309	-2.19551	5.19424	120.397	7.71e-06	0.00371693
ENSMUSG00000042212	Sprr2d	small proline-rich protein 2D [Source:MGI Symbol;Acc:MGI:1330347]	76.6066	83.0889	20.3077	13.7342	-2.19123	4.19028	92.7801	1.91e-05	0.00517659
ENSMUSG00000022818	Cyp2ab1	cytochrome P450, family 2, subfamily ab, polypeptide 1 [Source:MGI Symbol;Acc:MGI:3644957]	1.28354	1.7942	0.475079	1.90372	-2.16149	1.23029	45.7689	0.000204452	0.0201729
ENSMUSG00000070504	Fcrl6	Fc receptor-like 6 [Source:MGI Symbol;Acc:MGI:3618339]	7.93645	9.07724	2.05144	1.26991	-2.15498	2.83434	67.2943	5.72e-05	0.00995669
ENSMUSG00000085162	Gm12295	predicted gene 12295 [Source:MGI Symbol;Acc:MGI:3650535]	1.51163	1.65492	0.450346	0.379937	-2.15363	1.12873	43.8405	0.000234929	0.0219575
ENSMUSG00000054598	9130230L23Rik	RIKEN cDNA 9130230L23 gene [Source:MGI Symbol;Acc:MGI:3041166]	1.84846	1.84056	0.535963	0.877871	-2.15026	0.793945	33.383	0.000555725	0.035887
ENSMUSG00000021768	Dusp13	dual specificity phosphatase 13 [Source:MGI Symbol;Acc:MGI:1351599]	4.13145	3.24164	0.795422	0.546724	-2.15014	1.31012	37.6114	0.00038284	0.0285628
ENSMUSG00000022949	Clic6	chloride intracellular channel 6 [Source:MGI Symbol;Acc:MGI:2146607]	0.726884	0.672462	0.290989	0.268623	-2.14942	0.793782	32.3899	0.000610052	0.0375939
ENSMUSG00000037994	Slc9b2	solute carrier family 9, subfamily B (NHA2, cation proton antiporter 2), member 2 [Source:MGI Symbol;Acc:MGI:2140077]	9.14041	6.0883	1.56996	1.58547	-2.14408	2.4825	43.8056	0.000235531	0.0219692
ENSMUSG00000031561	Tenm3	teneurin transmembrane protein 3 [Source:MGI Symbol;Acc:MGI:1345183]	3.20114	4.86451	0.885991	0.685739	-2.13888	4.03191	69.3218	5.17e-05	0.00945433
ENSMUSG00000087113	Gm11714	predicted gene 11714 [Source:MGI Symbol;Acc:MGI:3649214]	1.19519	0.927389	0.536153	0.746873	-2.13628	-0.905356	5.8946	0.0437479	0.483293
ENSMUSG00000106416	Gm5857	predicted gene 5857 [Source:MGI Symbol;Acc:MGI:3644956]	11.8932	12.2731	11.23	9.6739	-2.13583	-0.9054	6.25816	0.0391544	0.45413
ENSMUSG00000028369	Svep1	sushi, von Willebrand factor type A, EGF and pentraxin domain containing 1 [Source:MGI Symbol;Acc:MGI:1928849]	2.44612	2.51374	0.389475	0.644427	-2.13525	4.3005	190.12	1.53e-06	0.00168036
ENSMUSG00000040569	Slc26a7	solute carrier family 26, member 7 [Source:MGI Symbol;Acc:MGI:2384791]	1.78108	0.510053	0.194461	0.116377	-2.11813	0.77175	23.406	0.00161314	0.0676255
ENSMUSG00000028444	Cntfr	ciliary neurotrophic factor receptor [Source:MGI Symbol;Acc:MGI:99605]	1.60262	3.29576	0.37741	0.471459	-2.09748	1.35543	34.4648	0.000503352	0.0337903
ENSMUSG00000029275	Gfi1	growth factor independent 1 [Source:MGI Symbol;Acc:MGI:103170]	0.655772	1.22854	0.111135	0.43161	-2.0925	0.97997	8.4304	0.0215339	0.322937
ENSMUSG00000025475	Adgra1	adhesion G protein-coupled receptor A1 [Source:MGI Symbol;Acc:MGI:1277167]	7.07165	9.18658	1.1035	1.98794	-2.08127	4.41821	67.0278	5.79e-05	0.00999681
ENSMUSG00000079445	B3gnt7	UDP-GlcNAc:betaGal beta-1,3-N-acetylglucosaminyltransferase 7 [Source:MGI Symbol;Acc:MGI:2384394]	0.750562	0.696659	0.279104	0.138078	-2.0805	0.47242	21.3709	0.00209471	0.0799008
ENSMUSG00000040284	Gzmg	granzyme G [Source:MGI Symbol;Acc:MGI:109253]	266.495	257.911	51.7389	69.4171	-2.07768	7.05713	190.686	1.51e-06	0.00168036
ENSMUSG00000060726	Tmsb15a	thymosin beta 15a [Source:MGI Symbol;Acc:MGI:1925728]	12.7921	17.9387	1.91623	4.23936	-2.07622	0.858456	14.4397	0.00606095	0.151697
ENSMUSG00000030173	Klra5	killer cell lectin-like receptor, subfamily A, member 5 [Source:MGI Symbol;Acc:MGI:101903]	1.32657	1.59607	0.241872	0.534653	-2.07158	0.129507	11.5796	0.0104876	0.2129
ENSMUSG00000033882	Rbm46	RNA binding motif protein 46 [Source:MGI Symbol;Acc:MGI:3645057]	2.78267	2.7521	0.477134	0.693112	-2.06755	1.97878	40.3322	0.00030684	0.0255617
ENSMUSG00000041449	Serpina3h	serine (or cysteine) peptidase inhibitor, clade A, member 3H [Source:MGI Symbol;Acc:MGI:2182839]	8.62913	6.23492	1.22341	1.74922	-2.06437	2.17074	34.3896	0.000506783	0.0339412
ENSMUSG00000054003	Tdrd9	tudor domain containing 9 [Source:MGI Symbol;Acc:MGI:1921941]	1.37951	0.914895	0.561704	0.188846	-2.06278	1.48495	50.3812	0.000149573	0.0169209
ENSMUSG00000021390	Ogn	osteoglycin [Source:MGI Symbol;Acc:MGI:109278]	1.30694	1.38408	0.263828	0.281121	-2.05683	1.32528	41.5495	0.000279071	0.0242664
ENSMUSG00000034472	Rasd2	RASD family, member 2 [Source:MGI Symbol;Acc:MGI:1922391]	0.67138	0.92332	0.152812	0.225006	-2.05464	0.295277	10.8417	0.0122592	0.23261
ENSMUSG00000019772	Vip	vasoactive intestinal polypeptide [Source:MGI Symbol;Acc:MGI:98933]	0.88755	0.88545	0.0716669	0.354549	-2.05386	0.295356	15.164	0.00533993	0.139883
ENSMUSG00000070337	Gpr179	G protein-coupled receptor 179 [Source:MGI Symbol;Acc:MGI:2443409]	2.0642	1.71434	0.48689	0.665801	-2.0426	2.77366	120.144	7.77e-06	0.00371693
ENSMUSG00000079014	Serpina3i	serine (or cysteine) peptidase inhibitor, clade A, member 3I [Source:MGI Symbol;Acc:MGI:2182841]	5.98017	3.7128	0.463405	1.40964	-2.01256	0.921193	16.7211	0.00412472	0.119434
ENSMUSG00000024947	Men1	multiple endocrine neoplasia 1 [Source:MGI Symbol;Acc:MGI:1316736]	38.8809	48.1428	9.38328	10.2844	-2.00955	5.22191	328.474	2.13e-07	0.000689498
ENSMUSG00000049871	Nlrc3	NLR family, CARD domain containing 3 [Source:MGI Symbol;Acc:MGI:2444070]	0.974225	0.786093	0.38807	0.437867	-2.00163	1.11107	36.6987	0.000413612	0.0298721
ENSMUSG00000020599	Rgs9	regulator of G-protein signaling 9 [Source:MGI Symbol;Acc:MGI:1338824]	1.48833	1.93872	0.589704	0.52231	-1.99852	1.64083	56.0988	0.000104984	0.013782
ENSMUSG00000022840	Adcy5	adenylate cyclase 5 [Source:MGI Symbol;Acc:MGI:99673]	2.65123	3.36818	0.536589	0.744669	-1.97065	3.73392	151.077	3.46e-06	0.00243208
ENSMUSG00000029675	Eln	elastin [Source:MGI Symbol;Acc:MGI:95317]	49.4922	57.7693	8.77608	17.824	-1.96451	6.73976	60.3281	8.25e-05	0.0121097
ENSMUSG00000008153	Clstn3	calsyntenin 3 [Source:MGI Symbol;Acc:MGI:2178323]	0.703264	0.62835	0.2501	0.177976	-1.95855	0.231513	17.6805	0.00354855	0.109555
ENSMUSG00000025202	Scd3	stearoyl-coenzyme A desaturase 3 [Source:MGI Symbol;Acc:MGI:1353437]	4.57339	4.89458	2.42193	1.83778	-1.95118	2.67641	18.2309	0.00326398	0.104394
ENSMUSG00000051727	Kctd14	potassium channel tetramerisation domain containing 14 [Source:MGI Symbol;Acc:MGI:1289222]	1.80606	3.79865	0.248581	0.506217	-1.92448	0.960813	16.8275	0.0040552	0.118281
ENSMUSG00000020014	Cfap54	cilia and flagella associated protein 54 [Source:MGI Symbol;Acc:MGI:1922208]	0.910055	1.016	0.767362	0.828158	-1.92257	0.630072	7.26283	0.0293196	0.383913
ENSMUSG00000022824	Muc13	mucin 13, epithelial transmembrane [Source:MGI Symbol;Acc:MGI:103190]	8.82293	9.97748	1.71416	2.67685	-1.9092	4.16238	82.3187	2.88e-05	0.00654158
ENSMUSG00000027495	Fam210b	family with sequence similarity 210, member B [Source:MGI Symbol;Acc:MGI:1914267]	26.8908	35.7787	8.69539	7.02301	-1.90657	6.23322	101.837	1.38e-05	0.00450517
ENSMUSG00000025496	Drd4	dopamine receptor D4 [Source:MGI Symbol;Acc:MGI:94926]	31.2573	35.8691	8.51658	10.4606	-1.9015	4.6037	199.38	1.29e-06	0.00160598
ENSMUSG00000097162	2310010J17Rik	RIKEN cDNA 2310010J17 gene [Source:MGI Symbol;Acc:MGI:1925579]	2.09165	2.27641	0.767702	0.759593	-1.89455	-0.183387	8.55203	0.0208839	0.318006
ENSMUSG00000063821	Dupd1	dual specificity phosphatase and pro isomerase domain containing 1 [Source:MGI Symbol;Acc:MGI:3647127]	0.634001	0.737918	0.213307	0.15829	-1.88178	-0.420095	8.74276	0.0199143	0.30896
ENSMUSG00000033508	Asprv1	aspartic peptidase, retroviral-like 1 [Source:MGI Symbol;Acc:MGI:1915105]	2.87132	0.601197	0.608249	0.566422	-1.88124	1.11208	5.661	0.0470713	0.504943
ENSMUSG00000072982	9230009I02Rik	RIKEN cDNA 9230009I02 gene [Source:MGI Symbol;Acc:MGI:3588229]	0.547308	1.29058	0.301319	0.298136	-1.87974	-0.420144	6.73441	0.034035	0.4226
ENSMUSG00000031391	L1cam	L1 cell adhesion molecule [Source:MGI Symbol;Acc:MGI:96721]	21.389	11.0744	4.07267	5.62404	-1.87009	4.8045	61.0163	7.94e-05	0.0118747
ENSMUSG00000018500	Adora2b	adenosine A2b receptor [Source:MGI Symbol;Acc:MGI:99403]	27.1912	33.6373	8.40686	8.51814	-1.85516	5.04609	177.254	1.96e-06	0.00185583
ENSMUSG00000098470	C1rb	complement component 1, r subcomponent B [Source:MGI Symbol;Acc:MGI:3779804]	5.64688	5.32815	5.31607	6.09265	-1.84879	0.579081	7.90877	0.0246354	0.34753
ENSMUSG00000097250	Gm26771	predicted gene, 26771 [Source:MGI Symbol;Acc:MGI:5477265]	2.56778	3.73581	0.809922	0.801366	-1.84825	2.17902	55.0895	0.000111484	0.0141905
ENSMUSG00000050957	Insl6	insulin-like 6 [Source:MGI Symbol;Acc:MGI:1351595]	1.49106	1.5805	0.376245	0.744542	-1.84212	-0.0183025	11.6868	0.0102582	0.209149
ENSMUSG00000079604	Gm13219	predicted gene 13219 [Source:MGI Symbol;Acc:MGI:3651678]	15.665	16.1931	3.88165	6.10356	-1.83689	3.9981	85.799	2.5e-05	0.0060638
ENSMUSG00000021702	Thbs4	thrombospondin 4 [Source:MGI Symbol;Acc:MGI:1101779]	2.47917	5.325	1.375	1.93294	-1.83124	3.14559	30.7236	0.000717343	0.0408071
ENSMUSG00000023132	Gzma	granzyme A [Source:MGI Symbol;Acc:MGI:109266]	122.16	119.23	22.5079	44.6098	-1.80798	6.10233	41.88	0.000272088	0.0239718
ENSMUSG00000021928	Ebpl	emopamil binding protein-like [Source:MGI Symbol;Acc:MGI:1915427]	71.4445	72.4513	20.7805	19.4089	-1.80333	6.3327	351.973	1.66e-07	0.000689498
ENSMUSG00000037202	Prf1	perforin 1 (pore forming protein) [Source:MGI Symbol;Acc:MGI:97551]	41.9169	43.1095	8.81528	14.9849	-1.80263	6.09781	88.9323	2.21e-05	0.00556511
ENSMUSG00000038732	Mboat1	membrane bound O-acyltransferase domain containing 1 [Source:MGI Symbol;Acc:MGI:2387184]	11.083	7.95933	2.51657	3.12499	-1.80134	4.00443	57.2195	9.83e-05	0.0132475
ENSMUSG00000037624	Kcnk2	potassium channel, subfamily K, member 2 [Source:MGI Symbol;Acc:MGI:109366]	15.912	13.9363	5.30046	3.91892	-1.79875	4.88267	190.017	1.53e-06	0.00168036
ENSMUSG00000072653	Zfp783	zinc finger protein 783 [Source:MGI Symbol;Acc:MGI:3040704]	2.65119	3.03203	0.775631	0.753844	-1.79446	1.6657	21.3708	0.00209471	0.0799008
ENSMUSG00000049598	Vsig8	V-set and immunoglobulin domain containing 8 [Source:MGI Symbol;Acc:MGI:3642995]	1.35291	2.17193	0.801514	0.535072	-1.79095	1.35611	34.2556	0.000512973	0.0340866
ENSMUSG00000013418	B4galnt2	beta-1,4-N-acetyl-galactosaminyl transferase 2 [Source:MGI Symbol;Acc:MGI:1342058]	0.773538	0.617366	0.187382	0.247204	-1.7905	0.416065	14.1566	0.00637633	0.156281
ENSMUSG00000024912	Fosl1	fos-like antigen 1 [Source:MGI Symbol;Acc:MGI:107179]	7.40632	9.04114	2.3972	2.34066	-1.78037	3.16822	60.5302	8.15e-05	0.0120557
ENSMUSG00000097434	Gm16630	predicted gene, 16630 [Source:MGI Symbol;Acc:MGI:4439554]	0.92753	0.562735	0.415746	0.583495	-1.77855	-0.0578101	10.7221	0.0125816	0.236613
ENSMUSG00000028445	Enho	energy homeostasis associated [Source:MGI Symbol;Acc:MGI:1916888]	6.57126	8.62361	2.89342	1.93793	-1.77124	2.4765	31.2383	0.000681812	0.0396173
ENSMUSG00000033717	Adra2a	adrenergic receptor, alpha 2a [Source:MGI Symbol;Acc:MGI:87934]	0.927114	0.703461	0.144978	0.312975	-1.7642	1.11125	17.4892	0.00365483	0.111365
ENSMUSG00000001642	Akr1b3	aldo-keto reductase family 1, member B3 (aldose reductase) [Source:MGI Symbol;Acc:MGI:1353494]	176.173	121.092	42.0835	45.3747	-1.75563	6.37264	110.58	1.04e-05	0.00408941
ENSMUSG00000020542	Myocd	myocardin [Source:MGI Symbol;Acc:MGI:2137495]	2.90252	4.20599	1.19377	2.18842	-1.75151	3.6481	63.4187	6.98e-05	0.0112011
ENSMUSG00000018451	6330403K07Rik	RIKEN cDNA 6330403K07 gene [Source:MGI Symbol;Acc:MGI:1918001]	1.71128	0.799129	0.367501	0.436343	-1.75036	0.630171	9.3351	0.0172484	0.283952
ENSMUSG00000031289	Il13ra2	interleukin 13 receptor, alpha 2 [Source:MGI Symbol;Acc:MGI:1277954]	13.4699	12.9103	4.05685	3.34546	-1.74535	3.91812	156.813	3.04e-06	0.00225593
ENSMUSG00000027993	Trim2	tripartite motif-containing 2 [Source:MGI Symbol;Acc:MGI:1933163]	6.95068	8.15291	1.88745	2.51778	-1.73734	5.1377	91.7414	1.99e-05	0.00531914
ENSMUSG00000031760	Mt3	metallothionein 3 [Source:MGI Symbol;Acc:MGI:97173]	442.397	441.771	101.342	161.782	-1.73305	6.94067	67.1826	5.75e-05	0.00995669
ENSMUSG00000025432	Avil	advillin [Source:MGI Symbol;Acc:MGI:1333798]	5.32951	5.73841	1.24008	2.1261	-1.72555	3.70845	104.149	1.28e-05	0.00430944
ENSMUSG00000063594	Gng8	guanine nucleotide binding protein (G protein), gamma 8 [Source:MGI Symbol;Acc:MGI:109163]	1.37758	1.17799	0.397267	0.72063	-1.71287	-0.0985118	6.98644	0.0316731	0.404611
ENSMUSG00000007805	Twist2	twist basic helix-loop-helix transcription factor 2 [Source:MGI Symbol;Acc:MGI:104685]	2.60218	3.95689	0.854482	0.687784	-1.71009	1.42894	28.0885	0.000941301	0.0487708
ENSMUSG00000005891	Prl4a1	prolactin family 4, subfamily a, member 1 [Source:MGI Symbol;Acc:MGI:1206587]	2.70017	4.18244	1.14753	0.780591	-1.70836	1.07515	17.2581	0.00378873	0.113432
ENSMUSG00000066097	Cyp2j11	cytochrome P450, family 2, subfamily j, polypeptide 11 [Source:MGI Symbol;Acc:MGI:2140224]	9.71557	9.79744	2.63376	3.24488	-1.69976	3.71447	97.7761	1.59e-05	0.00482901
ENSMUSG00000042453	Reln	reelin [Source:MGI Symbol;Acc:MGI:103022]	6.02767	10.0271	2.04357	2.55242	-1.68708	4.72796	51.2026	0.000141854	0.0163408
ENSMUSG00000086606	Gm13205	predicted gene 13205 [Source:MGI Symbol;Acc:MGI:3700976]	2.49271	3.14124	1.9863	1.70328	-1.68703	0.0575426	9.80507	0.0154511	0.266704
ENSMUSG00000030787	Lyve1	lymphatic vessel endothelial hyaluronan receptor 1 [Source:MGI Symbol;Acc:MGI:2136348]	46.4416	50.0562	13.9876	14.7768	-1.68535	6.62534	342.342	1.84e-07	0.000689498
ENSMUSG00000061540	Orm2	orosomucoid 2 [Source:MGI Symbol;Acc:MGI:97444]	2.81044	3.43293	1.06548	0.520268	-1.6822	0.472501	7.50412	0.027446	0.369107
ENSMUSG00000019876	Pkib	protein kinase inhibitor beta, cAMP dependent, testis specific [Source:MGI Symbol;Acc:MGI:101937]	9.34405	12.2107	1.49479	2.85305	-1.67971	2.30847	46.9296	0.00018851	0.0192171
ENSMUSG00000027603	Ggt7	gamma-glutamyltransferase 7 [Source:MGI Symbol;Acc:MGI:1913385]	0.821389	1.45213	0.472272	0.272489	-1.67314	0.579135	15.9682	0.00466257	0.128671
ENSMUSG00000085500	Gm16976	predicted gene, 16976 [Source:MGI Symbol;Acc:MGI:4439900]	0.936066	0.730547	0.216961	0.24472	-1.66305	0.678703	15.3263	0.00519359	0.137731
ENSMUSG00000020256	Aldh1l2	aldehyde dehydrogenase 1 family, member L2 [Source:MGI Symbol;Acc:MGI:2444680]	1.32691	1.02969	0.477601	0.830942	-1.6468	2.41368	60.3129	8.25e-05	0.0121097
ENSMUSG00000031209	Heph	hephaestin [Source:MGI Symbol;Acc:MGI:1332240]	4.5021	5.22182	1.21141	1.61546	-1.64368	4.12677	86.3937	2.44e-05	0.00595292
ENSMUSG00000009633	G0s2	G0/G1 switch gene 2 [Source:MGI Symbol;Acc:MGI:1316737]	1.33794	1.82653	0.995053	0.562596	-1.64054	0.444512	10.1191	0.0143824	0.255364
ENSMUSG00000087067	Gm11532	predicted gene 11532 [Source:MGI Symbol;Acc:MGI:3713523]	2.15941	2.07103	0.477073	0.684912	-1.62695	3.01132	62.6632	7.26e-05	0.0114603
ENSMUSG00000013707	Tnfaip8l2	tumor necrosis factor, alpha-induced protein 8-like 2 [Source:MGI Symbol;Acc:MGI:1917019]	0.767467	0.867737	0.671347	0.306579	-1.62597	0.0202536	10.1686	0.0142224	0.253593
ENSMUSG00000024530	Prelid3a	PRELI domain containing 3A [Source:MGI Symbol;Acc:MGI:2442865]	3.51971	2.82748	1.24497	1.24456	-1.6256	2.09255	37.3936	0.000389911	0.0288734
ENSMUSG00000000594	Gm2a	GM2 ganglioside activator protein [Source:MGI Symbol;Acc:MGI:95762]	498.741	430.946	154.84	129.518	-1.62107	10.2127	160.668	2.78e-06	0.00221563
ENSMUSG00000027408	Cpxm1	carboxypeptidase X 1 (M14 family) [Source:MGI Symbol;Acc:MGI:1934569]	1.58385	1.5864	1.20239	0.588231	-1.6202	1.48548	32.5142	0.000602895	0.0373892
ENSMUSG00000071489	Ptgdr	prostaglandin D receptor [Source:MGI Symbol;Acc:MGI:102966]	2.29887	1.77505	0.548298	0.723341	-1.61962	2.53779	38.3544	0.000359913	0.0278256
ENSMUSG00000059256	Gzmd	granzyme D [Source:MGI Symbol;Acc:MGI:109255]	274.665	279.194	72.1194	99.2906	-1.61912	7.15771	106.903	1.17e-05	0.0042389
ENSMUSG00000066842	Hmcn1	hemicentin 1 [Source:MGI Symbol;Acc:MGI:2685047]	3.75813	2.60627	1.4989	1.87294	-1.60318	4.38811	54.6033	0.000114798	0.0143612
ENSMUSG00000073494	Sh2d1b2	SH2 domain containing 1B2 [Source:MGI Symbol;Acc:MGI:3622649]	2.70205	2.65558	0.807322	1.46181	-1.60205	2.03678	38.7025	0.000349769	0.027597
ENSMUSG00000000686	Abhd15	abhydrolase domain containing 15 [Source:MGI Symbol;Acc:MGI:1914727]	0.668807	0.762542	0.212334	0.152667	-1.59889	1.52543	18.4509	0.00315835	0.10227
ENSMUSG00000021728	Emb	embigin [Source:MGI Symbol;Acc:MGI:95321]	43.0495	42.5588	13.3501	14.8115	-1.59569	6.09581	199.981	1.28e-06	0.00160598
ENSMUSG00000018509	Cenpv	centromere protein V [Source:MGI Symbol;Acc:MGI:1920389]	3.30625	4.25783	0.752515	0.839591	-1.59489	0.526955	11.8739	0.00987281	0.204275
ENSMUSG00000046203	Sprr2g	small proline-rich protein 2G [Source:MGI Symbol;Acc:MGI:1330348]	505.548	460.814	162.318	147.853	-1.59326	6.98455	194.937	1.4e-06	0.00168036
ENSMUSG00000022156	Gzme	granzyme E [Source:MGI Symbol;Acc:MGI:109265]	150.809	153.862	38.4016	60.6501	-1.59275	5.90928	66.0739	6.08e-05	0.0103361
ENSMUSG00000018470	Kcnab3	potassium voltage-gated channel, shaker-related subfamily, beta member 3 [Source:MGI Symbol;Acc:MGI:1336208]	3.7662	3.647	1.32745	1.32876	-1.58782	2.76903	76.9432	3.63e-05	0.00756786
ENSMUSG00000021675	F2rl2	coagulation factor II (thrombin) receptor-like 2 [Source:MGI Symbol;Acc:MGI:1298208]	2.47315	2.75277	0.845832	0.816485	-1.58415	1.81504	44.2877	0.000227372	0.0214689
ENSMUSG00000089665	Fcor	Foxo1 corepressor [Source:MGI Symbol;Acc:MGI:1915484]	2.60245	2.5963	1.16744	1.15511	-1.57617	-0.369381	6.55655	0.0358397	0.433841
ENSMUSG00000026069	Il1rl1	interleukin 1 receptor-like 1 [Source:MGI Symbol;Acc:MGI:98427]	0.717544	1.17304	0.189444	0.539523	-1.57098	1.05706	24.6244	0.0013913	0.061821
ENSMUSG00000024177	Nme4	NME/NM23 nucleoside diphosphate kinase 4 [Source:MGI Symbol;Acc:MGI:1931148]	5.75797	5.81165	3.60957	2.7699	-1.56882	1.84727	34.1234	0.000519176	0.0341264
ENSMUSG00000055235	Wdr86	WD repeat domain 86 [Source:MGI Symbol;Acc:MGI:1915466]	1.09851	0.870777	1.11209	0.414305	-1.56474	1.26336	27.0464	0.00105416	0.0521509
ENSMUSG00000005667	Mthfd2	methylenetetrahydrofolate dehydrogenase (NAD+ dependent), methenyltetrahydrofolate cyclohydrolase [Source:MGI Symbol;Acc:MGI:1338850]	21.9288	31.7616	5.48035	8.97288	-1.55988	4.82525	91.5218	2e-05	0.00533231
ENSMUSG00000024713	Pcsk5	proprotein convertase subtilisin/kexin type 5 [Source:MGI Symbol;Acc:MGI:97515]	54.8	56.0987	16.5793	18.9055	-1.5547	8.03164	251.123	5.63e-07	0.00105167
ENSMUSG00000059058	Tma7-ps	translational machinery associated 7 homolog (S. cerevisiae), pseudogene [Source:MGI Symbol;Acc:MGI:3705453]	231.024	187.136	166.866	79.7314	-1.55457	1.55332	5.96684	0.0427819	0.477844
ENSMUSG00000078308	Gm47854	predicted gene, 47854 [Source:MGI Symbol;Acc:MGI:6097063]	8.20807	7.99918	4.73078	4.936	-1.55421	3.81967	96.9007	1.64e-05	0.00488539
ENSMUSG00000039315	Clnk	cytokine-dependent hematopoietic cell linker [Source:MGI Symbol;Acc:MGI:1351468]	1.06748	0.908345	0.348586	0.595743	-1.55203	0.604925	10.3741	0.013583	0.246236
ENSMUSG00000079575	Rbpj-ps3	recombination signal binding protein for immunoglobulin kappa J region, pseudogene 3 [Source:MGI Symbol;Acc:MGI:96525]	9.15082	10.4739	6.72598	6.54117	-1.54125	1.24761	15.5959	0.00496164	0.133781
ENSMUSG00000050447	Lypd6	LY6/PLAUR domain containing 6 [Source:MGI Symbol;Acc:MGI:2443848]	1.44148	1.36692	0.273557	0.413285	-1.53943	1.68929	21.5347	0.00204967	0.078783
ENSMUSG00000022995	Enah	ENAH actin regulator [Source:MGI Symbol;Acc:MGI:108360]	56.9184	60.4442	20.8535	22.3287	-1.53869	7.02592	269.166	4.38e-07	0.000940149
ENSMUSG00000004328	Hif3a	hypoxia inducible factor 3, alpha subunit [Source:MGI Symbol;Acc:MGI:1859778]	4.03159	4.80192	1.11674	1.68473	-1.5308	3.93839	97.4812	1.61e-05	0.00484792
ENSMUSG00000022206	Npr3	natriuretic peptide receptor 3 [Source:MGI Symbol;Acc:MGI:97373]	10.8499	15.6961	4.3579	4.86306	-1.51035	6.19733	72.8721	4.37e-05	0.00845389
ENSMUSG00000072944	Nup62cl	nucleoporin 62 C-terminal like [Source:MGI Symbol;Acc:MGI:2685565]	1.42445	0.929599	0.294464	0.578466	-1.51025	0.579199	13.1765	0.00764374	0.175403
ENSMUSG00000005220	Corin	corin [Source:MGI Symbol;Acc:MGI:1349451]	2.16019	1.99674	0.833465	0.602864	-1.50332	2.90384	39.6236	0.000324634	0.0262631
ENSMUSG00000022296	Baalc	brain and acute leukemia, cytoplasmic [Source:MGI Symbol;Acc:MGI:1928704]	1.85257	1.63076	0.219985	0.761813	-1.50231	0.0940807	7.3022	0.0290029	0.382246
ENSMUSG00000086580	Gm15280	predicted gene 15280 [Source:MGI Symbol;Acc:MGI:3826554]	19.6778	16.7475	15.0321	16.236	-1.50203	0.0944101	8.17634	0.0229777	0.334784
ENSMUSG00000024503	Spink1	serine peptidase inhibitor, Kazal type 1 [Source:MGI Symbol;Acc:MGI:106202]	16.1575	30.0893	4.3489	12.2634	-1.50029	2.14388	8.55858	0.0208496	0.317904
ENSMUSG00000090963	Gm17655	predicted gene, 17655 [Source:MGI Symbol;Acc:MGI:4937289]	17.2821	15.2422	9.85933	4.75252	-1.49886	0.0943575	6.65269	0.0348493	0.428305
ENSMUSG00000074264	Amy1	amylase 1, salivary [Source:MGI Symbol;Acc:MGI:88019]	2.39858	2.33355	0.43531	3.11355	-1.49867	0.0941503	5.7663	0.0455342	0.495191
ENSMUSG00000099406	Gm29408	predicted gene 29408 [Source:MGI Symbol;Acc:MGI:5580114]	696.56	507.08	295.105	290.062	-1.49846	2.81403	24.2057	0.0014629	0.0639865
ENSMUSG00000065392	Gm25894	predicted gene, 25894 [Source:MGI Symbol;Acc:MGI:5455671]	220.758	220.236	0	220.466	-1.49735	-0.0577021	8.69971	0.020128	0.310602
ENSMUSG00000042213	Zfand4	zinc finger, AN1-type domain 4 [Source:MGI Symbol;Acc:MGI:1914742]	3.71471	3.62465	1.17242	1.57201	-1.48441	3.0952	72.4125	4.46e-05	0.00852975
ENSMUSG00000026051	1500015O10Rik	RIKEN cDNA 1500015O10 gene [Source:MGI Symbol;Acc:MGI:1926146]	6.45988	10.0697	2.30923	3.09126	-1.48396	2.41314	29.7022	0.000795128	0.0434613
ENSMUSG00000060240	Cend1	cell cycle exit and neuronal differentiation 1 [Source:MGI Symbol;Acc:MGI:1929898]	0.972822	1.40136	0.193745	0.374035	-1.47885	0.748919	12.7453	0.00830301	0.184379
ENSMUSG00000021589	Rhobtb3	Rho-related BTB domain containing 3 [Source:MGI Symbol;Acc:MGI:1920546]	9.19499	8.92217	3.16751	4.23166	-1.47626	5.08594	135.537	5.08e-06	0.00312369
ENSMUSG00000022212	Cpne6	copine VI [Source:MGI Symbol;Acc:MGI:1334445]	0.700115	0.70629	0.344862	0.208359	-1.47196	0.654843	8.29156	0.022308	0.329142
ENSMUSG00000030114	Klrg1	killer cell lectin-like receptor subfamily G, member 1 [Source:MGI Symbol;Acc:MGI:1355294]	8.50102	8.79071	2.15489	3.91536	-1.47186	3.06732	50.3551	0.000149827	0.0169209
ENSMUSG00000038301	Snx10	sorting nexin 10 [Source:MGI Symbol;Acc:MGI:1919232]	38.551	43.2206	13.6109	13.4197	-1.46991	6.08469	228.867	7.86e-07	0.00119663
ENSMUSG00000022012	Enox1	ecto-NOX disulfide-thiol exchanger 1 [Source:MGI Symbol;Acc:MGI:2444896]	2.74024	2.42051	0.921941	0.855189	-1.46933	3.01237	50.3169	0.000150199	0.0169215
ENSMUSG00000032289	Thsd4	thrombospondin, type I, domain containing 4 [Source:MGI Symbol;Acc:MGI:2672033]	8.15595	9.18142	2.57084	3.21284	-1.46762	5.65763	92.4827	1.93e-05	0.00520366
ENSMUSG00000027996	Sfrp2	secreted frizzled-related protein 2 [Source:MGI Symbol;Acc:MGI:108078]	13.8244	18.8987	3.80074	5.03747	-1.4607	3.68246	59.178	8.79e-05	0.0125416
ENSMUSG00000048779	P2ry6	pyrimidinergic receptor P2Y, G-protein coupled, 6 [Source:MGI Symbol;Acc:MGI:2673874]	2.81707	3.18873	1.17562	1.16321	-1.4431	1.99966	36.3504	0.000426182	0.0302583
ENSMUSG00000020723	Cacng4	calcium channel, voltage-dependent, gamma subunit 4 [Source:MGI Symbol;Acc:MGI:1859167]	1.74831	0.850607	0.179793	0.42738	-1.43754	0.630137	12.1835	0.00927474	0.196127
ENSMUSG00000028238	Atp6v0d2	ATPase, H+ transporting, lysosomal V0 subunit D2 [Source:MGI Symbol;Acc:MGI:1924415]	21.9722	16.9541	8.16187	5.78554	-1.4308	5.20572	55.587	0.000108218	0.0138899
ENSMUSG00000028071	Sh2d2a	SH2 domain containing 2A [Source:MGI Symbol;Acc:MGI:1351596]	4.31587	4.36299	1.35952	1.29374	-1.42937	2.80865	49.0029	0.000163767	0.0176722
ENSMUSG00000028864	Hgf	hepatocyte growth factor [Source:MGI Symbol;Acc:MGI:96079]	7.26753	10.1364	2.5449	3.44982	-1.42904	4.41166	40.9476	0.000292384	0.0248571
ENSMUSG00000078183	Gm15610	predicted gene 15610 [Source:MGI Symbol;Acc:MGI:3783056]	237.741	244.397	180.733	75.4628	-1.42848	2.37814	6.85305	0.0328959	0.413807
ENSMUSG00000025221	Kcnip2	Kv channel-interacting protein 2 [Source:MGI Symbol;Acc:MGI:2135916]	4.0306	3.20191	0.790839	1.89446	-1.42409	1.91043	34.7948	0.000488636	0.0331596
ENSMUSG00000021365	Nedd9	neural precursor cell expressed, developmentally down-regulated gene 9 [Source:MGI Symbol;Acc:MGI:97302]	44.7011	44.3013	16.7103	14.9181	-1.42266	7.19639	225.371	8.31e-07	0.00119663
ENSMUSG00000042385	Gzmk	granzyme K [Source:MGI Symbol;Acc:MGI:1298232]	1.91491	1.58597	0.276827	0.796958	-1.42087	0.415842	8.40372	0.02168	0.324263
ENSMUSG00000033102	Cdc14b	CDC14 cell division cycle 14B [Source:MGI Symbol;Acc:MGI:2441808]	11.1933	9.39341	3.53005	4.14349	-1.41892	5.31518	125.512	6.66e-06	0.00344347
ENSMUSG00000059325	Hopx	HOP homeobox [Source:MGI Symbol;Acc:MGI:1916782]	291.271	274.044	106.453	101.244	-1.41776	7.76897	192.998	1.45e-06	0.00168036
ENSMUSG00000073422	H2-Ke6	H2-K region expressed gene 6 [Source:MGI Symbol;Acc:MGI:95911]	33.8142	32.1314	31.6894	37.8022	-1.41126	-0.273348	5.79813	0.0450824	0.491903
ENSMUSG00000025892	Gria4	glutamate receptor, ionotropic, AMPA4 (alpha 4) [Source:MGI Symbol;Acc:MGI:95811]	1.57633	1.47711	0.472562	0.611842	-1.40598	2.58962	39.7784	0.000320637	0.026103
ENSMUSG00000006310	Zbtb32	zinc finger and BTB domain containing 32 [Source:MGI Symbol;Acc:MGI:1891838]	3.25623	2.75171	0.905328	1.5748	-1.40265	1.8152	25.9972	0.00118577	0.0559816
ENSMUSG00000071547	Nt5dc2	5'-nucleotidase domain containing 2 [Source:MGI Symbol;Acc:MGI:1917271]	40.2146	40.1584	13.2804	15.9085	-1.4024	5.39124	176.338	2e-06	0.00185583
ENSMUSG00000016763	Scube1	signal peptide, CUB domain, EGF-like 1 [Source:MGI Symbol;Acc:MGI:1890616]	18.9987	26.3881	8.49236	8.92683	-1.40021	6.68855	84.1798	2.67e-05	0.00627544
ENSMUSG00000020963	Tshr	thyroid stimulating hormone receptor [Source:MGI Symbol;Acc:MGI:98849]	18.1352	24.1883	5.76423	7.66857	-1.39898	5.39531	125.276	6.71e-06	0.00344347
ENSMUSG00000037847	Nmrk1	nicotinamide riboside kinase 1 [Source:MGI Symbol;Acc:MGI:2147434]	11.4724	10.8611	5.19163	5.37399	-1.39606	3.7897	99.1744	1.52e-05	0.00472132
ENSMUSG00000020926	Adam11	a disintegrin and metallopeptidase domain 11 [Source:MGI Symbol;Acc:MGI:1098667]	7.45014	11.809	3.22185	4.66577	-1.39393	4.48473	53.9852	0.000119193	0.0147244
ENSMUSG00000056069	Fam105a	family with sequence similarity 105, member A [Source:MGI Symbol;Acc:MGI:2687281]	3.29108	3.19407	1.02904	1.41114	-1.39195	2.78027	44.6985	0.000220701	0.0210883
ENSMUSG00000000296	Tpd52l1	tumor protein D52-like 1 [Source:MGI Symbol;Acc:MGI:1298386]	12.3719	14.2381	4.50438	4.76569	-1.38845	3.82507	101.729	1.39e-05	0.00450517
ENSMUSG00000079022	Col22a1	collagen, type XXII, alpha 1 [Source:MGI Symbol;Acc:MGI:1916950]	10.3065	8.15836	3.06601	3.94258	-1.38573	5.57328	105.034	1.24e-05	0.00428081
ENSMUSG00000021097	Clmn	calmin [Source:MGI Symbol;Acc:MGI:2136957]	0.699537	0.808438	0.330487	0.336054	-1.38546	2.93391	65.9735	6.11e-05	0.010351
ENSMUSG00000010066	Cacna2d2	calcium channel, voltage-dependent, alpha 2/delta subunit 2 [Source:MGI Symbol;Acc:MGI:1929813]	0.760964	0.80381	0.196952	0.365244	-1.38514	1.0757	17.2512	0.00379277	0.113432
ENSMUSG00000026070	Il18r1	interleukin 18 receptor 1 [Source:MGI Symbol;Acc:MGI:105383]	0.679847	0.647629	0.358581	0.185175	-1.37867	0.772072	10.76	0.0124782	0.235548
ENSMUSG00000071470	Ccnb1ip1	cyclin B1 interacting protein 1 [Source:MGI Symbol;Acc:MGI:2685134]	1.18864	0.539011	0.145422	0.46763	-1.37803	0.0203289	7.38146	0.0283786	0.376621
ENSMUSG00000024437	Gm8615	predicted pseudogene 8615 [Source:MGI Symbol;Acc:MGI:3647532]	19.4125	19.2856	11.054	17.397	-1.37164	2.4901	12.6137	0.00851849	0.186556
ENSMUSG00000022657	Cd96	CD96 antigen [Source:MGI Symbol;Acc:MGI:1934368]	1.16237	1.08862	0.383093	0.544879	-1.36817	0.921427	15.665	0.00490438	0.133067
ENSMUSG00000053117	E330013P04Rik	RIKEN cDNA E330013P04 gene [Source:MGI Symbol;Acc:MGI:2147732]	4.53091	5.12628	1.86663	2.36723	-1.36113	2.55694	18.1268	0.00331548	0.105278
ENSMUSG00000083773	Gm13394	predicted gene 13394 [Source:MGI Symbol;Acc:MGI:3651848]	102.283	96.527	55.9926	62.3411	-1.35945	4.95749	117.54	8.39e-06	0.00386512
ENSMUSG00000024331	Dsc2	desmocollin 2 [Source:MGI Symbol;Acc:MGI:103221]	3.31057	2.52458	0.892203	1.06855	-1.35639	3.35712	34.1413	0.000518331	0.0341264
ENSMUSG00000063130	Calml3	calmodulin-like 3 [Source:MGI Symbol;Acc:MGI:1917655]	3.80519	3.87288	0.737107	1.42026	-1.35531	2.00855	19.9079	0.00255846	0.0895898
ENSMUSG00000035390	Brsk1	BR serine/threonine kinase 1 [Source:MGI Symbol;Acc:MGI:2685946]	0.96134	1.30669	0.47281	0.423317	-1.35328	1.78211	31.5252	0.000662972	0.0389939
ENSMUSG00000057899	Adgrf2	adhesion G protein-coupled receptor F2 [Source:MGI Symbol;Acc:MGI:2182728]	0.869239	0.89761	0.430981	0.472117	-1.35226	1.35602	12.7347	0.00832004	0.184506
ENSMUSG00000059173	Pde1a	phosphodiesterase 1A, calmodulin-dependent [Source:MGI Symbol;Acc:MGI:1201792]	2.66006	2.74769	1.16326	0.832122	-1.35137	2.26228	42.3127	0.000263278	0.0234195
ENSMUSG00000044033	Ccdc141	coiled-coil domain containing 141 [Source:MGI Symbol;Acc:MGI:1919735]	42.6335	32.2589	14.0008	14.5721	-1.34843	6.00006	83.5779	2.74e-05	0.00636681
ENSMUSG00000023206	Il15ra	interleukin 15 receptor, alpha chain [Source:MGI Symbol;Acc:MGI:104644]	21.729	21.7736	8.3962	9.44862	-1.34614	4.10189	89.2008	2.19e-05	0.00553789
ENSMUSG00000031274	Col4a5	collagen, type IV, alpha 5 [Source:MGI Symbol;Acc:MGI:88456]	11.3591	9.738	3.2616	4.47505	-1.34432	5.69139	61.804	7.61e-05	0.0118305
ENSMUSG00000040364	Sec1	secretory blood group 1 [Source:MGI Symbol;Acc:MGI:1928893]	0.75757	0.559068	0.293288	0.549287	-1.34378	2.10109	17.6645	0.00355729	0.109587
ENSMUSG00000106617	Gm36266	predicted gene, 36266 [Source:MGI Symbol;Acc:MGI:5595425]	0.743704	0.829494	0.350462	0.445049	-1.34297	0.472288	6.56057	0.0357977	0.433841
ENSMUSG00000060131	Atp8b4	ATPase, class I, type 8B, member 4 [Source:MGI Symbol;Acc:MGI:1859664]	2.71195	2.62269	0.689616	1.27233	-1.34099	3.54852	24.2483	0.0014554	0.0637701
ENSMUSG00000022094	Slc39a14	solute carrier family 39 (zinc transporter), member 14 [Source:MGI Symbol;Acc:MGI:2384851]	55.7553	54.533	23.5252	20.0787	-1.33408	7.03219	175.015	2.05e-06	0.00185583
ENSMUSG00000025533	Asl	argininosuccinate lyase [Source:MGI Symbol;Acc:MGI:88084]	89.582	77.0702	37.8254	36.7339	-1.32185	5.70327	150.303	3.53e-06	0.00243208
ENSMUSG00000030306	Tmtc1	transmembrane and tetratricopeptide repeat containing 1 [Source:MGI Symbol;Acc:MGI:3039590]	17.3528	21.6901	7.06354	8.17185	-1.32007	6.91357	103.866	1.29e-05	0.00430944
ENSMUSG00000063564	Col23a1	collagen, type XXIII, alpha 1 [Source:MGI Symbol;Acc:MGI:2653243]	0.872878	0.826561	0.156815	0.385993	-1.31987	1.2791	15.3287	0.00519149	0.137731
ENSMUSG00000004415	Col26a1	collagen, type XXVI, alpha 1 [Source:MGI Symbol;Acc:MGI:2155345]	2.32514	6.31845	1.90163	2.59088	-1.31786	2.11865	9.72523	0.0157389	0.269723
ENSMUSG00000027254	Map1a	microtubule-associated protein 1 A [Source:MGI Symbol;Acc:MGI:1306776]	4.05115	5.15853	1.264	1.156	-1.31715	4.64817	57.0377	9.94e-05	0.0133485
ENSMUSG00000074345	Tnfaip8l3	tumor necrosis factor, alpha-induced protein 8-like 3 [Source:MGI Symbol;Acc:MGI:2685363]	26.7964	30.5123	11.5881	11.2335	-1.31605	5.48774	165.698	2.5e-06	0.00212956
ENSMUSG00000068227	Il2rb	interleukin 2 receptor, beta chain [Source:MGI Symbol;Acc:MGI:96550]	16.1063	16.7055	5.35435	8.40859	-1.3108	4.81284	45.5372	0.000207837	0.0203018
ENSMUSG00000024910	Ctsw	cathepsin W [Source:MGI Symbol;Acc:MGI:1338045]	2.42155	1.86885	0.645628	1.32324	-1.30925	1.21483	14.7774	0.00571025	0.145771
ENSMUSG00000022146	Osmr	oncostatin M receptor [Source:MGI Symbol;Acc:MGI:1330819]	18.4095	14.1389	6.30306	6.42267	-1.30627	6.00829	119.562	7.9e-06	0.00371693
ENSMUSG00000027397	Slc20a1	solute carrier family 20, member 1 [Source:MGI Symbol;Acc:MGI:108392]	41.1916	37.4671	14.3962	17.2389	-1.30373	5.91358	187.143	1.62e-06	0.00173311
ENSMUSG00000059901	Adamts14	a disintegrin-like and metallopeptidase (reprolysin type) with thrombospondin type 1 motif, 14 [Source:MGI Symbol;Acc:MGI:2179942]	2.12002	2.06233	0.765178	0.907281	-1.30104	3.08165	50.8794	0.000144829	0.0165184
ENSMUSG00000045104	Gm5514	predicted gene 5514 [Source:MGI Symbol;Acc:MGI:3645435]	49.0828	36.0573	16.4386	17.8246	-1.29912	1.14699	10.037	0.0146522	0.258577
ENSMUSG00000040154	Wfdc5	WAP four-disulfide core domain 5 [Source:MGI Symbol;Acc:MGI:2384800]	12.0751	9.31279	4.1426	4.35529	-1.29817	3.06433	33.093	0.000570931	0.036502
ENSMUSG00000027966	Col11a1	collagen, type XI, alpha 1 [Source:MGI Symbol;Acc:MGI:88446]	1.16631	0.823232	0.397859	0.495782	-1.29698	2.4135	16.0347	0.0046116	0.127777
ENSMUSG00000053030	Spink2	serine peptidase inhibitor, Kazal type 2 [Source:MGI Symbol;Acc:MGI:1917232]	11.3024	17.2741	5.87566	4.06451	-1.29569	2.25423	23.5281	0.00158896	0.0670478
ENSMUSG00000032202	Rab27a	RAB27A, member RAS oncogene family [Source:MGI Symbol;Acc:MGI:1861441]	2.06976	2.01427	0.963101	1.30298	-1.29168	2.33247	31.1251	0.000689426	0.0396597
ENSMUSG00000028072	Ntrk1	neurotrophic tyrosine kinase, receptor, type 1 [Source:MGI Symbol;Acc:MGI:97383]	11.5453	17.1984	4.33511	5.98144	-1.28474	4.6255	38.2565	0.00036283	0.0279573
ENSMUSG00000028527	Ak4	adenylate kinase 4 [Source:MGI Symbol;Acc:MGI:87979]	3.26367	3.97468	1.4627	1.03942	-1.28434	3.1353	39.4143	0.000330138	0.0265885
ENSMUSG00000064437	Snord49b	small nucleolar RNA, C/D box 49B [Source:MGI Symbol;Acc:MGI:3819539]	141.213	422.637	142.531	0	-1.27801	-0.183084	5.83047	0.0446292	0.488638
ENSMUSG00000026980	Ly75	lymphocyte antigen 75 [Source:MGI Symbol;Acc:MGI:106662]	1.607	2.13636	0.679584	0.73814	-1.27794	3.44762	42.2499	0.000264533	0.0234858
ENSMUSG00000107134	Gm42528	predicted gene 42528 [Source:MGI Symbol;Acc:MGI:5662665]	1.02298	0.976822	0.383511	0.40865	-1.27691	1.69018	24.0447	0.00149166	0.0649229
ENSMUSG00000051537	Gm5124	predicted pseudogene 5124 [Source:MGI Symbol;Acc:MGI:3643622]	0.700083	0.723197	0.479387	0.292169	-1.27093	0.702796	12.0035	0.00961674	0.200962
ENSMUSG00000033453	Adamts15	a disintegrin-like and metallopeptidase (reprolysin type) with thrombospondin type 1 motif, 15 [Source:MGI Symbol;Acc:MGI:2449569]	1.63294	1.77643	0.654303	0.647392	-1.25978	3.08651	49.9949	0.000153388	0.016995
ENSMUSG00000035873	Pawr	PRKC, apoptosis, WT1, regulator [Source:MGI Symbol;Acc:MGI:2149961]	7.83785	6.9537	3.47384	3.29273	-1.25846	3.50697	47.6839	0.000178991	0.0185755
ENSMUSG00000097431	Gm26782	predicted gene, 26782 [Source:MGI Symbol;Acc:MGI:5477276]	1.0429	2.19269	0.727157	1.04008	-1.2523	0.771664	6.39755	0.0375588	0.444822
ENSMUSG00000048217	Nags	N-acetylglutamate synthase [Source:MGI Symbol;Acc:MGI:2387600]	0.756456	0.778131	0.504001	0.34284	-1.25054	0.416314	7.05016	0.0311095	0.399812
ENSMUSG00000010803	Gabra1	gamma-aminobutyric acid (GABA) A receptor, subunit alpha 1 [Source:MGI Symbol;Acc:MGI:95613]	1.72279	0.549868	0.251302	0.500097	-1.25016	1.34138	7.56099	0.0270269	0.366998
ENSMUSG00000025473	Adam8	a disintegrin and metallopeptidase domain 8 [Source:MGI Symbol;Acc:MGI:107825]	15.4685	12.489	6.37392	7.46019	-1.2495	4.74302	116.765	8.58e-06	0.00387819
ENSMUSG00000094627	Gm10182	predicted pseudogene 10182 [Source:MGI Symbol;Acc:MGI:3704327]	101.601	110.164	69.1014	67.197	-1.24893	2.72378	26.2945	0.00114645	0.0547421
ENSMUSG00000051022	Hs3st1	heparan sulfate (glucosamine) 3-O-sulfotransferase 1 [Source:MGI Symbol;Acc:MGI:1201606]	4.04034	5.88426	2.12548	2.4888	-1.24711	2.40642	28.0518	0.000945009	0.0488163
ENSMUSG00000068686	Cd59b	CD59b antigen [Source:MGI Symbol;Acc:MGI:1888996]	5.91956	5.51762	4.59404	5.95214	-1.24219	-0.0575889	5.6807	0.0467787	0.503336
ENSMUSG00000031963	Bmper	BMP-binding endothelial regulator [Source:MGI Symbol;Acc:MGI:1920480]	3.49424	3.36847	1.06995	1.43767	-1.23434	3.27252	52.1295	0.000133741	0.0157609
ENSMUSG00000023571	C1qtnf12	C1q and tumor necrosis factor related 12 [Source:MGI Symbol;Acc:MGI:1914639]	36.8662	58.2806	18.5914	20.4176	-1.23424	3.98087	45.6486	0.0002062	0.0202215
ENSMUSG00000068129	Cst7	cystatin F (leukocystatin) [Source:MGI Symbol;Acc:MGI:1298217]	2.58269	3.2357	0.969971	1.13967	-1.23341	0.678933	11.562	0.010526	0.213194
ENSMUSG00000041737	Tmem45b	transmembrane protein 45b [Source:MGI Symbol;Acc:MGI:2384574]	8.70111	6.27469	3.60416	3.25656	-1.23226	2.80879	48.469	0.000169723	0.018145
ENSMUSG00000022439	Parvg	parvin, gamma [Source:MGI Symbol;Acc:MGI:2158329]	2.51041	1.96252	0.611558	0.990884	-1.22857	1.73663	11.9603	0.00970114	0.20181
ENSMUSG00000004371	Il11	interleukin 11 [Source:MGI Symbol;Acc:MGI:107613]	4.9249	5.37985	2.20064	2.69937	-1.22737	2.26235	36.8402	0.000408642	0.0296994
ENSMUSG00000097148	Gm3839	predicted pseudogene 3839 [Source:MGI Symbol;Acc:MGI:3782011]	41.7114	41.2503	37.5663	38.4101	-1.22548	1.03869	11.8362	0.00994906	0.20484
ENSMUSG00000044968	Napepld	N-acyl phosphatidylethanolamine phospholipase D [Source:MGI Symbol;Acc:MGI:2140885]	1.78764	1.87254	0.875225	0.948758	-1.22386	2.51168	42.4651	0.000260262	0.0232861
ENSMUSG00000038754	Elovl3	elongation of very long chain fatty acids (FEN1/Elo2, SUR4/Elo3, yeast)-like 3 [Source:MGI Symbol;Acc:MGI:1195976]	0.873845	1.08972	0.477751	0.327257	-1.22349	0.295917	6.44242	0.0370632	0.442206
ENSMUSG00000050345	4930486L24Rik	RIKEN cDNA 4930486L24 gene [Source:MGI Symbol;Acc:MGI:1922258]	179.292	113.954	61.5072	59.4422	-1.22206	7.38086	35.7195	0.000450212	0.0313841
ENSMUSG00000033152	Podxl2	podocalyxin-like 2 [Source:MGI Symbol;Acc:MGI:2442488]	3.54086	4.29447	2.41275	2.41653	-1.22118	2.28613	29.4609	0.000815054	0.0442356
ENSMUSG00000030671	Pde3b	phosphodiesterase 3B, cGMP-inhibited [Source:MGI Symbol;Acc:MGI:1333863]	8.4913	6.12157	2.43112	2.98857	-1.22107	4.57729	95.5405	1.73e-05	0.00497006
ENSMUSG00000015533	Itga2	integrin alpha 2 [Source:MGI Symbol;Acc:MGI:96600]	9.49931	7.25661	3.29846	3.3338	-1.22105	4.92636	69.7949	5.05e-05	0.00932825
ENSMUSG00000082500	Gm15195	predicted gene 15195 [Source:MGI Symbol;Acc:MGI:3705434]	51.6551	66.2078	27.6224	21.8645	-1.21869	2.68279	29.8248	0.000785243	0.0431332
ENSMUSG00000028931	Kcnab2	potassium voltage-gated channel, shaker-related subfamily, beta member 2 [Source:MGI Symbol;Acc:MGI:109239]	26.1069	18.403	9.03803	6.02568	-1.21689	4.25107	62.1908	7.45e-05	0.0116347
ENSMUSG00000079056	Kcnip3	Kv channel interacting protein 3, calsenilin [Source:MGI Symbol;Acc:MGI:1929258]	10.7963	10.9625	4.5976	5.55568	-1.216	4.24834	77.4885	3.54e-05	0.00752407
ENSMUSG00000032327	Stra6	stimulated by retinoic acid gene 6 [Source:MGI Symbol;Acc:MGI:107742]	67.5458	74.464	27.5839	33.3649	-1.21255	6.8753	129.618	5.95e-06	0.00341672
ENSMUSG00000021125	Arg2	arginase type II [Source:MGI Symbol;Acc:MGI:1330806]	3.41524	1.56959	0.813366	0.919742	-1.21097	1.91103	9.7605	0.0156109	0.268403
ENSMUSG00000030513	Pcsk6	proprotein convertase subtilisin/kexin type 6 [Source:MGI Symbol;Acc:MGI:102897]	1.12427	1.59629	0.866535	0.675	-1.20973	2.13671	19.8834	0.00256728	0.0896855
ENSMUSG00000079343	C1s2	complement component 1, s subcomponent 2 [Source:MGI Symbol;Acc:MGI:3644269]	3.79309	4.19398	7.24233	8.01504	-1.20866	0.961707	12.9415	0.0079943	0.179838
ENSMUSG00000021340	Gpld1	glycosylphosphatidylinositol specific phospholipase D1 [Source:MGI Symbol;Acc:MGI:106604]	68.7792	57.4897	27.4939	25.0854	-1.20639	6.15732	98.5906	1.55e-05	0.00475539
ENSMUSG00000087541	Hopxos	HOP homeobox, opposite strand [Source:MGI Symbol;Acc:MGI:3801917]	26.3698	23.7024	11.4533	9.75483	-1.20587	5.04145	75.1303	3.94e-05	0.00802613
ENSMUSG00000037493	Cib2	calcium and integrin binding family member 2 [Source:MGI Symbol;Acc:MGI:1929293]	3.40134	2.74514	1.46582	1.45033	-1.20553	1.64224	12.1965	0.00925081	0.195801
ENSMUSG00000042388	Dlgap3	DLG associated protein 3 [Source:MGI Symbol;Acc:MGI:3039563]	1.78479	0.917232	0.749219	0.514401	-1.20508	1.41517	16.6309	0.00418485	0.120143
ENSMUSG00000028965	Tnfrsf9	tumor necrosis factor receptor superfamily, member 9 [Source:MGI Symbol;Acc:MGI:1101059]	58.3348	54.5853	21.7401	22.5777	-1.20176	6.08164	134.082	5.28e-06	0.00316222
ENSMUSG00000059921	Unc5c	unc-5 netrin receptor C [Source:MGI Symbol;Acc:MGI:1095412]	3.34206	2.63213	1.20471	1.35231	-1.20102	4.38116	72.5891	4.42e-05	0.00849483
ENSMUSG00000046456	Tmem150b	transmembrane protein 150B [Source:MGI Symbol;Acc:MGI:2679718]	0.563709	0.5488	0.308281	0.29044	-1.20041	0.386979	8.39095	0.0217503	0.324971
ENSMUSG00000029544	Cabp1	calcium binding protein 1 [Source:MGI Symbol;Acc:MGI:1352750]	1.85134	1.53263	0.582803	0.704549	-1.1994	1.01991	9.92717	0.0150238	0.262124
ENSMUSG00000022180	Slc7a8	solute carrier family 7 (cationic amino acid transporter, y+ system), member 8 [Source:MGI Symbol;Acc:MGI:1355323]	49.0548	58.3207	14.1642	29.2909	-1.19933	7.12809	22.3775	0.00183652	0.072763
ENSMUSG00000037617	Spag1	sperm associated antigen 1 [Source:MGI Symbol;Acc:MGI:1349387]	1.13628	1.16088	0.465735	0.56054	-1.19606	2.06521	22.2935	0.00185645	0.0733006
ENSMUSG00000021596	Mctp1	multiple C2 domains, transmembrane 1 [Source:MGI Symbol;Acc:MGI:1926021]	5.50718	4.8902	2.0995	2.18738	-1.19603	3.86844	65.233	6.35e-05	0.0106294
ENSMUSG00000095193	Gm20939	predicted gene, 20939 [Source:MGI Symbol;Acc:MGI:5434295]	8.49722	7.85638	4.79469	3.84741	-1.19598	3.52027	66.2873	6.01e-05	0.0102625
ENSMUSG00000038059	Smim3	small integral membrane protein 3 [Source:MGI Symbol;Acc:MGI:1917088]	4.88164	5.42291	2.05079	2.50346	-1.19285	2.78065	33.3859	0.000555578	0.035887
ENSMUSG00000044122	Proca1	protein interacting with cyclin A1 [Source:MGI Symbol;Acc:MGI:1918274]	0.797964	0.996327	0.58735	0.420377	-1.1887	0.164892	5.6687	0.0469566	0.504265
ENSMUSG00000026011	Ctla4	cytotoxic T-lymphocyte-associated protein 4 [Source:MGI Symbol;Acc:MGI:88556]	0.787801	0.596235	0.329173	0.22812	-1.18773	0.164765	7.1528	0.0302286	0.391806
ENSMUSG00000042097	Zfp239	zinc finger protein 239 [Source:MGI Symbol;Acc:MGI:1306812]	0.937688	1.10371	0.621712	0.34173	-1.18766	0.880336	6.93241	0.0321612	0.408694
ENSMUSG00000026272	Agxt	alanine-glyoxylate aminotransferase [Source:MGI Symbol;Acc:MGI:1329033]	1.16817	1.28097	0.453706	0.504186	-1.18677	0.164638	5.81183	0.0448896	0.490639
ENSMUSG00000024481	Lvrn	laeverin [Source:MGI Symbol;Acc:MGI:1921824]	3.50518	2.30017	1.10068	1.27575	-1.18566	3.05151	14.1163	0.00642284	0.156906
ENSMUSG00000030683	Sez6l2	seizure related 6 homolog like 2 [Source:MGI Symbol;Acc:MGI:2385295]	6.40735	6.09744	2.46689	2.17386	-1.18314	2.77585	39.0848	0.000339046	0.0270417
ENSMUSG00000056476	Med12l	mediator complex subunit 12-like [Source:MGI Symbol;Acc:MGI:2139916]	0.857659	1.70314	0.357171	0.393018	-1.18201	3.18216	25.4382	0.00126446	0.0585568
ENSMUSG00000049670	Morn4	MORN repeat containing 4 [Source:MGI Symbol;Acc:MGI:2449568]	5.01161	4.94161	2.8527	2.50248	-1.1713	2.89395	44.1792	0.000229176	0.021551
ENSMUSG00000022157	Mcpt8	mast cell protease 8 [Source:MGI Symbol;Acc:MGI:1261780]	2.30875	2.15933	0.36411	1.65721	-1.16978	0.794135	6.06414	0.0415237	0.469346
ENSMUSG00000099422	Gm4275	predicted gene 4275 [Source:MGI Symbol;Acc:MGI:3782452]	16.3567	10.9394	4.4271	4.92788	-1.16808	3.06902	33.3673	0.000556537	0.035887
ENSMUSG00000037826	Ppm1k	protein phosphatase 1K (PP2C domain containing) [Source:MGI Symbol;Acc:MGI:2442111]	1.41562	1.25552	0.707633	0.859221	-1.16702	2.58401	40.7461	0.00029702	0.0250521
ENSMUSG00000104507	A430027H14Rik	RIKEN cDNA A430027H14 gene [Source:MGI Symbol;Acc:MGI:2443106]	1.52473	0.890413	0.412893	0.297114	-1.16688	0.264424	6.18974	0.0399695	0.459396
ENSMUSG00000070645	Ren1	renin 1 structural [Source:MGI Symbol;Acc:MGI:97898]	7.42001	5.76017	5.41487	1.04763	-1.16516	1.61723	12.5696	0.00859226	0.187567
ENSMUSG00000058620	Adra2b	adrenergic receptor, alpha 2b [Source:MGI Symbol;Acc:MGI:87935]	3.61238	4.34543	1.82915	1.87902	-1.16127	3.42687	57.3143	9.78e-05	0.0132475
ENSMUSG00000042816	Gpr151	G protein-coupled receptor 151 [Source:MGI Symbol;Acc:MGI:2441887]	9.92631	8.03375	3.88152	3.64357	-1.16108	3.43811	40.7298	0.000297398	0.0250521
ENSMUSG00000014602	Kif1a	kinesin family member 1A [Source:MGI Symbol;Acc:MGI:108391]	0.594753	0.716624	0.933922	0.4432	-1.15966	2.1885	26.8291	0.00107984	0.0528764
ENSMUSG00000026576	Atp1b1	ATPase, Na+/K+ transporting, beta 1 polypeptide [Source:MGI Symbol;Acc:MGI:88108]	38.0139	46.6521	15.2053	18.8116	-1.15914	5.72899	132.907	5.45e-06	0.00321838
ENSMUSG00000008318	Relt	RELT tumor necrosis factor receptor [Source:MGI Symbol;Acc:MGI:2443373]	1.20348	1.97	0.690051	0.782873	-1.15909	1.23081	10.713	0.0126067	0.236808
ENSMUSG00000042515	Mum1l1	melanoma associated antigen (mutated) 1-like 1 [Source:MGI Symbol;Acc:MGI:2445062]	1.67789	1.01297	0.286018	0.474209	-1.15818	1.91051	20.0658	0.00250248	0.0882243
ENSMUSG00000041559	Fmod	fibromodulin [Source:MGI Symbol;Acc:MGI:1328364]	0.853702	0.7874	0.572975	0.500515	-1.15785	1.05732	14.4121	0.00609075	0.152196
ENSMUSG00000073940	Hbb-bt	hemoglobin, beta adult t chain [Source:MGI Symbol;Acc:MGI:5474850]	48.6626	109.068	54.2471	44.1331	-1.15648	2.96786	6.1799	0.0400885	0.460189
ENSMUSG00000019139	Isyna1	myo-inositol 1-phosphate synthase A1 [Source:MGI Symbol;Acc:MGI:1919030]	198.036	237.621	95.8031	91.3708	-1.15535	8.20833	124.596	6.84e-06	0.00346211
ENSMUSG00000025648	Pfkfb4	6-phosphofructo-2-kinase/fructose-2,6-biphosphatase 4 [Source:MGI Symbol;Acc:MGI:2687284]	18.6478	20.1214	7.74659	8.41378	-1.1528	5.13524	111.258	1.02e-05	0.00407259
ENSMUSG00000024987	Cyp26a1	cytochrome P450, family 26, subfamily a, polypeptide 1 [Source:MGI Symbol;Acc:MGI:1096359]	2.78403	2.32947	1.26904	1.13605	-1.15138	1.83751	20.7905	0.00226473	0.0836974
ENSMUSG00000068122	Agtr2	angiotensin II receptor, type 2 [Source:MGI Symbol;Acc:MGI:87966]	2.09414	2.13063	0.769868	1.95732	-1.14627	2.18029	29.6619	0.000798418	0.0435379
ENSMUSG00000030616	Sytl2	synaptotagmin-like 2 [Source:MGI Symbol;Acc:MGI:1933366]	1.76613	1.82955	0.544765	0.814377	-1.14494	2.67061	25.448	0.00126302	0.0585489
ENSMUSG00000029661	Col1a2	collagen, type I, alpha 2 [Source:MGI Symbol;Acc:MGI:88468]	94.4456	101.198	35.6496	47.9224	-1.14295	8.67842	76.9641	3.63e-05	0.00756786
ENSMUSG00000022876	Samsn1	SAM domain, SH3 domain and nuclear localization signals, 1 [Source:MGI Symbol;Acc:MGI:1914992]	1.53221	1.27897	0.731102	0.612072	-1.14275	1.32651	14.582	0.00590991	0.149296
ENSMUSG00000042359	Osbpl6	oxysterol binding protein-like 6 [Source:MGI Symbol;Acc:MGI:2139014]	0.53796	0.912196	0.311455	0.876175	-1.14174	1.51293	12.1671	0.00930539	0.196636
ENSMUSG00000053101	Gpr141	G protein-coupled receptor 141 [Source:MGI Symbol;Acc:MGI:2672983]	2.10919	1.82847	0.969007	0.798976	-1.14142	2.20519	24.7636	0.0013685	0.0611444
ENSMUSG00000040147	Maob	monoamine oxidase B [Source:MGI Symbol;Acc:MGI:96916]	20.8534	24.2458	7.46419	11.7087	-1.14074	5.41271	28.5325	0.000897892	0.0473376
ENSMUSG00000005672	Kit	KIT proto-oncogene receptor tyrosine kinase [Source:MGI Symbol;Acc:MGI:96677]	38.3855	39.7988	19.2996	18.4506	-1.14044	7.12794	152.484	3.35e-06	0.00243208
ENSMUSG00000027748	Trpc4	transient receptor potential cation channel, subfamily C, member 4 [Source:MGI Symbol;Acc:MGI:109525]	2.22802	1.69327	0.764209	0.757353	-1.13947	2.40731	26.408	0.00113188	0.0543621
ENSMUSG00000042787	Exog	endo/exonuclease (5'-3'), endonuclease G-like [Source:MGI Symbol;Acc:MGI:2143333]	4.87032	4.20831	1.94276	2.5942	-1.13836	3.31225	38.9771	0.000342026	0.0271722
ENSMUSG00000029005	Draxin	dorsal inhibitory axon guidance protein [Source:MGI Symbol;Acc:MGI:1917683]	0.940142	1.07861	0.342473	0.4614	-1.13673	2.14546	20.9414	0.00221888	0.0827865
ENSMUSG00000026308	Klhl30	kelch-like 30 [Source:MGI Symbol;Acc:MGI:1918038]	0.569819	0.584713	0.147893	0.243884	-1.13598	0.444477	5.7246	0.0461351	0.499486
ENSMUSG00000042179	Pnliprp1	pancreatic lipase related protein 1 [Source:MGI Symbol;Acc:MGI:97723]	1.85885	1.42395	0.871095	0.662995	-1.13491	1.37199	10.1297	0.0143478	0.254962
ENSMUSG00000084910	C630043F03Rik	RIKEN cDNA C630043F03 gene [Source:MGI Symbol;Acc:MGI:1915535]	2.27239	2.0896	0.67811	1.26296	-1.13403	2.44931	17.7709	0.00349973	0.10896
ENSMUSG00000055560	Zfp459	zinc finger protein 459 [Source:MGI Symbol;Acc:MGI:3040701]	0.560596	0.545497	0.375697	0.426702	-1.12726	0.129899	5.62828	0.0475625	0.507735
ENSMUSG00000031202	Rab39b	RAB39B, member RAS oncogene family [Source:MGI Symbol;Acc:MGI:1915040]	0.690511	0.644906	0.326235	0.381478	-1.12582	1.26376	15.2074	0.00530029	0.139399
ENSMUSG00000027358	Bmp2	bone morphogenetic protein 2 [Source:MGI Symbol;Acc:MGI:88177]	156.467	206.171	86.1718	77.3527	-1.12581	9.00695	64.079	6.74e-05	0.010933
ENSMUSG00000020042	Btbd11	BTB (POZ) domain containing 11 [Source:MGI Symbol;Acc:MGI:1921257]	0.628737	1.00089	0.311072	0.458328	-1.12564	1.26337	12.66	0.00844192	0.18594
ENSMUSG00000030830	Itgal	integrin alpha L [Source:MGI Symbol;Acc:MGI:96606]	3.42725	3.34602	1.51566	1.83803	-1.12472	3.71926	54.3658	0.000116462	0.0145036
ENSMUSG00000020589	Fam49a	family with sequence similarity 49, member A [Source:MGI Symbol;Acc:MGI:1261783]	3.27903	3.86593	1.25549	2.18642	-1.12239	3.89329	18.0359	0.00336134	0.106303
ENSMUSG00000031506	Ptpn7	protein tyrosine phosphatase, non-receptor type 7 [Source:MGI Symbol;Acc:MGI:2156893]	1.61232	2.02812	0.753475	0.999129	-1.12169	2.16274	18.179	0.00328954	0.104824
ENSMUSG00000030165	Klrd1	killer cell lectin-like receptor, subfamily D, member 1 [Source:MGI Symbol;Acc:MGI:1196275]	3.63045	4.23517	1.3037	2.58135	-1.12168	1.09334	6.67374	0.0346372	0.427542
ENSMUSG00000086838	Gm16212	predicted gene 16212 [Source:MGI Symbol;Acc:MGI:3801951]	6.48674	6.5004	4.03824	2.97491	-1.12107	0.838661	5.75316	0.0457224	0.496769
ENSMUSG00000030747	Dgat2	diacylglycerol O-acyltransferase 2 [Source:MGI Symbol;Acc:MGI:1915050]	21.3393	27.4465	10.7924	13.0616	-1.11859	5.22806	47.3629	0.000182966	0.0187766
ENSMUSG00000019124	Scrn1	secernin 1 [Source:MGI Symbol;Acc:MGI:1917188]	2.01178	1.814	1.01416	0.853565	-1.11536	3.06453	42.3588	0.00026236	0.023383
ENSMUSG00000019982	Myb	myeloblastosis oncogene [Source:MGI Symbol;Acc:MGI:97249]	0.951841	0.671406	0.288665	0.420186	-1.11505	1.35689	9.81382	0.01542	0.266312
ENSMUSG00000096696	Zfp960	zinc finger protein 960 [Source:MGI Symbol;Acc:MGI:3052731]	3.94171	3.46641	3.25773	3.05057	-1.11407	1.14726	8.50922	0.0211098	0.319845
ENSMUSG00000107201	5930420M18Rik	RIKEN cDNA 5930420M18 gene [Source:MGI Symbol;Acc:MGI:2441703]	0.725775	0.716663	0.42085	0.549486	-1.11187	0.231823	6.59746	0.035414	0.431949
ENSMUSG00000048728	Zfp454	zinc finger protein 454 [Source:MGI Symbol;Acc:MGI:2679253]	0.648926	0.614819	0.276627	0.438533	-1.11153	0.60511	8.50968	0.0211073	0.319845
ENSMUSG00000047146	Tet1	tet methylcytosine dioxygenase 1 [Source:MGI Symbol;Acc:MGI:1098693]	0.721649	0.777604	0.23792	0.360674	-1.11084	2.23866	26.0377	0.00118031	0.0559816
ENSMUSG00000090698	Apold1	apolipoprotein L domain containing 1 [Source:MGI Symbol;Acc:MGI:2685921]	2.43997	3.01232	1.41608	1.43158	-1.10703	2.93431	24.7882	0.00136452	0.0611022
ENSMUSG00000051431	Gpr87	G protein-coupled receptor 87 [Source:MGI Symbol;Acc:MGI:1934133]	1.88615	1.94285	0.648772	1.29743	-1.10627	0.961979	9.13654	0.0180881	0.292238
ENSMUSG00000027750	Postn	periostin, osteoblast specific factor [Source:MGI Symbol;Acc:MGI:1926321]	99.6323	118.892	54.6665	47.3452	-1.10228	7.73376	91.1817	2.03e-05	0.0053395
ENSMUSG00000059659	Gm10069	predicted gene 10069 [Source:MGI Symbol;Acc:MGI:3641875]	0.963838	0.969389	0.522981	0.540082	-1.10164	0.679315	7.72297	0.0258776	0.357926
ENSMUSG00000068536	Doxl2	diamine oxidase-like protein 2 [Source:MGI Symbol;Acc:MGI:3618290]	6.60891	9.2872	3.93497	3.17781	-1.10101	3.82295	23.5729	0.00158021	0.0669238
ENSMUSG00000031066	Usp11	ubiquitin specific peptidase 11 [Source:MGI Symbol;Acc:MGI:2384312]	5.15315	4.48641	1.87938	2.28285	-1.09505	3.57912	32.5333	0.000601807	0.037372
ENSMUSG00000019789	Hey2	hairy/enhancer-of-split related with YRPW motif 2 [Source:MGI Symbol;Acc:MGI:1341884]	0.700736	0.97871	0.484991	0.659818	-1.09503	1.29511	13.0954	0.0077624	0.17698
ENSMUSG00000020364	Zfp354a	zinc finger protein 354A [Source:MGI Symbol;Acc:MGI:103172]	3.53562	3.15652	1.34985	1.90372	-1.09417	2.77046	25.315	0.0012827	0.0591042
ENSMUSG00000038580	Sct	secretin [Source:MGI Symbol;Acc:MGI:99466]	60.572	71.0973	31.1242	32.3471	-1.09406	4.23908	75.2798	3.91e-05	0.00802613
ENSMUSG00000068854	Hist2h2be	histone cluster 2, H2be [Source:MGI Symbol;Acc:MGI:2448415]	1.30254	0.892168	0.608296	0.698946	-1.09338	1.07572	8.23689	0.0226226	0.331456
ENSMUSG00000045667	Smtnl2	smoothelin-like 2 [Source:MGI Symbol;Acc:MGI:2442764]	0.920733	1.38443	0.9662	0.265487	-1.09186	0.749384	6.57583	0.0356382	0.433239
ENSMUSG00000028341	Nr4a3	nuclear receptor subfamily 4, group A, member 3 [Source:MGI Symbol;Acc:MGI:1352457]	0.531018	0.75678	0.233921	0.298861	-1.08771	1.56569	13.655	0.00698834	0.165898
ENSMUSG00000034656	Cacna1a	calcium channel, voltage-dependent, P/Q type, alpha 1A subunit [Source:MGI Symbol;Acc:MGI:109482]	5.72105	2.85014	2.6825	1.30472	-1.08763	3.62736	41.5481	0.0002791	0.0242664
ENSMUSG00000043017	Ptgir	prostaglandin I receptor (IP) [Source:MGI Symbol;Acc:MGI:99535]	0.800945	0.557476	0.526804	0.371855	-1.08543	0.816787	8.24044	0.022602	0.331456
ENSMUSG00000032192	Gnb5	guanine nucleotide binding protein (G protein), beta 5 [Source:MGI Symbol;Acc:MGI:101848]	5.05967	4.3334	2.4571	2.57415	-1.08531	2.34864	20.6157	0.00231935	0.0849695
ENSMUSG00000025584	Pde8a	phosphodiesterase 8A [Source:MGI Symbol;Acc:MGI:1277116]	10.6846	11.4773	5.80994	5.21014	-1.08264	5.02159	90.9302	2.05e-05	0.00535426
ENSMUSG00000015437	Gzmb	granzyme B [Source:MGI Symbol;Acc:MGI:109267]	103.765	108.615	34.5209	60.237	-1.0809	6.79706	29.1142	0.000844801	0.045445
ENSMUSG00000031596	Slc7a2	solute carrier family 7 (cationic amino acid transporter, y+ system), member 2 [Source:MGI Symbol;Acc:MGI:99828]	1.24003	1.2586	0.699079	0.602117	-1.08088	2.81441	30.5377	0.000730756	0.0411133
ENSMUSG00000027999	Pla2g12a	phospholipase A2, group XIIA [Source:MGI Symbol;Acc:MGI:1913600]	22.6309	17.7242	9.60306	9.39859	-1.08021	4.46214	38.7713	0.00034781	0.0274895
ENSMUSG00000005986	Ankrd13d	ankyrin repeat domain 13 family, member D [Source:MGI Symbol;Acc:MGI:1915673]	1.6137	1.65451	0.426621	1.72569	-1.0802	1.1811	12.3709	0.00893523	0.191318
ENSMUSG00000025185	Loxl4	lysyl oxidase-like 4 [Source:MGI Symbol;Acc:MGI:1914823]	1.39553	1.72371	1.05977	0.557472	-1.0773	2.52555	21.3612	0.00209739	0.0799369
ENSMUSG00000028399	Ptprd	protein tyrosine phosphatase, receptor type, D [Source:MGI Symbol;Acc:MGI:97812]	0.590806	0.752139	0.103259	0.324082	-1.0763	1.47161	9.91528	0.0150647	0.26234
ENSMUSG00000039943	Plcb4	phospholipase C, beta 4 [Source:MGI Symbol;Acc:MGI:107464]	1.98542	2.31725	1.31099	1.24694	-1.07606	2.86329	21.9472	0.00194163	0.0758534
ENSMUSG00000032064	Dixdc1	DIX domain containing 1 [Source:MGI Symbol;Acc:MGI:2679721]	4.20718	4.60472	2.22409	2.54514	-1.07567	4.10269	47.5964	0.000180064	0.0186031
ENSMUSG00000016758	Bik	BCL2-interacting killer [Source:MGI Symbol;Acc:MGI:1206591]	7.24552	8.43311	2.95093	3.61796	-1.07452	2.04709	23.0234	0.00169198	0.0694238
ENSMUSG00000062563	Cys1	cystin 1 [Source:MGI Symbol;Acc:MGI:2177632]	5.15393	4.53177	2.25763	2.37826	-1.0741	2.07477	17.1158	0.00387422	0.114949
ENSMUSG00000060227	Casc4	cancer susceptibility candidate 4 [Source:MGI Symbol;Acc:MGI:2443129]	10.2483	12.3628	4.17128	4.71881	-1.07403	4.72627	63.3405	7.01e-05	0.011202
ENSMUSG00000041653	Pnpla3	patatin-like phospholipase domain containing 3 [Source:MGI Symbol;Acc:MGI:2151796]	4.80861	3.62751	2.14818	1.81397	-1.0736	4.00031	33.8542	0.000532102	0.0346792
ENSMUSG00000005057	Sh2b2	SH2B adaptor protein 2 [Source:MGI Symbol;Acc:MGI:1345171]	4.77479	4.67118	2.37125	1.8701	-1.07081	3.28125	38.3907	0.000358837	0.0278256
ENSMUSG00000036885	Arhgef26	Rho guanine nucleotide exchange factor (GEF) 26 [Source:MGI Symbol;Acc:MGI:1918053]	3.08897	3.25799	1.28215	1.53446	-1.06964	3.22846	32.9414	0.00057909	0.0366439
ENSMUSG00000021180	Rps6ka5	ribosomal protein S6 kinase, polypeptide 5 [Source:MGI Symbol;Acc:MGI:1920336]	9.36707	9.3449	4.27597	4.4429	-1.06932	5.14909	99.6607	1.49e-05	0.00472132
ENSMUSG00000039395	Mreg	melanoregulin [Source:MGI Symbol;Acc:MGI:2151839]	1.85168	1.73465	1.1624	0.811852	-1.06549	1.78326	9.7265	0.0157343	0.269723
ENSMUSG00000044583	Tlr7	toll-like receptor 7 [Source:MGI Symbol;Acc:MGI:2176882]	4.55843	5.38371	2.43634	3.32114	-1.06424	3.8165	33.0524	0.000573104	0.036566
ENSMUSG00000039196	Orm1	orosomucoid 1 [Source:MGI Symbol;Acc:MGI:97443]	6.75876	7.3719	3.97134	2.32751	-1.06391	1.98118	11.6678	0.0102983	0.209412
ENSMUSG00000027797	Dclk1	doublecortin-like kinase 1 [Source:MGI Symbol;Acc:MGI:1330861]	5.83257	5.6168	1.99164	2.80928	-1.06335	4.52698	48.0624	0.000174445	0.0184729
ENSMUSG00000026358	Rgs1	regulator of G-protein signaling 1 [Source:MGI Symbol;Acc:MGI:1354694]	6.60165	5.34884	2.26391	2.74032	-1.06284	2.59642	22.9632	0.00170481	0.0697021
ENSMUSG00000060572	Mfap2	microfibrillar-associated protein 2 [Source:MGI Symbol;Acc:MGI:99559]	13.864	13.7948	5.20638	5.93594	-1.0585	2.65312	26.3942	0.00113364	0.0543621
ENSMUSG00000050761	Gp1bb	glycoprotein Ib, beta polypeptide [Source:MGI Symbol;Acc:MGI:107852]	5.22816	5.83706	2.76403	2.3098	-1.05767	2.37842	22.1582	0.00188916	0.0743201
ENSMUSG00000040345	Arhgap9	Rho GTPase activating protein 9 [Source:MGI Symbol;Acc:MGI:2143764]	1.08143	1.80784	0.678518	0.963242	-1.05707	1.41529	11.8485	0.00992412	0.204606
ENSMUSG00000000817	Fasl	Fas ligand (TNF superfamily, member 6) [Source:MGI Symbol;Acc:MGI:99255]	0.569221	2.11964	0.494137	0.864994	-1.05517	0.726089	5.80291	0.0450149	0.491516
ENSMUSG00000054892	Txk	TXK tyrosine kinase [Source:MGI Symbol;Acc:MGI:102960]	1.68974	1.47768	0.66863	0.880878	-1.05321	1.73723	15.819	0.0047796	0.130936
ENSMUSG00000018819	Lsp1	lymphocyte specific 1 [Source:MGI Symbol;Acc:MGI:96832]	22.2442	21.457	12.7268	12.1931	-1.05216	4.52036	74.6416	4.02e-05	0.00815925
ENSMUSG00000070576	Mn1	meningioma 1 [Source:MGI Symbol;Acc:MGI:1261813]	0.974354	0.542083	0.54575	0.317131	-1.0515	1.73722	19.1935	0.00283256	0.0952693
ENSMUSG00000074063	Osgin1	oxidative stress induced growth inhibitor 1 [Source:MGI Symbol;Acc:MGI:1919089]	1.33663	2.16801	0.521894	0.521597	-1.04874	0.794383	7.39544	0.0282702	0.375576
ENSMUSG00000029304	Spp1	secreted phosphoprotein 1 [Source:MGI Symbol;Acc:MGI:98389]	178.306	166.394	80.6163	91.3883	-1.0442	7.55662	128.022	6.22e-06	0.00344347
ENSMUSG00000024678	Ms4a4d	membrane-spanning 4-domains, subfamily A, member 4D [Source:MGI Symbol;Acc:MGI:1913857]	2.47584	3.11432	1.05028	1.39753	-1.0433	1.86898	13.9239	0.00665138	0.160714
ENSMUSG00000051048	P4ha3	procollagen-proline, 2-oxoglutarate 4-dioxygenase (proline 4-hydroxylase), alpha polypeptide III [Source:MGI Symbol;Acc:MGI:2444049]	1.1	0.919282	0.712077	0.647142	-1.03965	0.921699	9.65009	0.0160161	0.273026
ENSMUSG00000032850	Rnft2	ring finger protein, transmembrane 2 [Source:MGI Symbol;Acc:MGI:2442859]	1.05734	1.30514	0.857427	0.694208	-1.03554	0.981333	9.72163	0.0157521	0.269723
ENSMUSG00000032373	Car12	carbonic anhydrase 12 [Source:MGI Symbol;Acc:MGI:1923709]	2.29767	1.46091	0.649417	0.838452	-1.03486	2.21415	15.0966	0.00540225	0.140587
ENSMUSG00000032306	Mpi	mannose phosphate isomerase [Source:MGI Symbol;Acc:MGI:97075]	83.8301	83.991	36.3558	44.6697	-1.03456	6.46068	114.64	9.15e-06	0.00393346
ENSMUSG00000038179	Slamf7	SLAM family member 7 [Source:MGI Symbol;Acc:MGI:1922595]	1.62206	1.31232	0.602545	1.44349	-1.03421	1.75966	8.29963	0.0222621	0.328821
ENSMUSG00000020437	Myo1g	myosin IG [Source:MGI Symbol;Acc:MGI:1927091]	2.14608	1.68152	0.831933	1.51311	-1.03345	2.42845	17.1989	0.00382396	0.113825
ENSMUSG00000040483	Xaf1	XIAP associated factor 1 [Source:MGI Symbol;Acc:MGI:3772572]	48.5578	49.4745	59.522	53.1372	-1.0326	5.79655	74.1744	4.11e-05	0.00821015
ENSMUSG00000072949	Acot1	acyl-CoA thioesterase 1 [Source:MGI Symbol;Acc:MGI:1349396]	7.15572	8.21716	3.67191	4.34682	-1.0235	2.55126	15.2964	0.00522021	0.138002
ENSMUSG00000041220	Elovl6	ELOVL family member 6, elongation of long chain fatty acids (yeast) [Source:MGI Symbol;Acc:MGI:2156528]	3.8462	4.67957	1.68931	2.14092	-1.02276	4.26704	46.6531	0.000192159	0.01946
ENSMUSG00000031410	Nxf7	nuclear RNA export factor 7 [Source:MGI Symbol;Acc:MGI:2159343]	1.30264	1.2867	0.343683	0.322335	-1.02027	0.630048	6.06311	0.0415368	0.469346
ENSMUSG00000032387	Rbpms2	RNA binding protein with multiple splicing 2 [Source:MGI Symbol;Acc:MGI:1919223]	2.02473	1.9285	0.858783	1.03298	-1.01978	1.24746	10.4906	0.0132367	0.243056
ENSMUSG00000063953	Amd2	S-adenosylmethionine decarboxylase 2 [Source:MGI Symbol;Acc:MGI:1333111]	34.2636	33.8462	21.1153	23.2599	-1.016	0.703209	7.01799	0.0313924	0.401763
ENSMUSG00000097002	Gm2670	predicted gene 2670 [Source:MGI Symbol;Acc:MGI:3780839]	0.722606	0.90112	0.52878	0.6134	-1.01502	1.71384	15.4748	0.0050642	0.135469
ENSMUSG00000084824	Gm16344	predicted gene 16344 [Source:MGI Symbol;Acc:MGI:3840129]	2.50329	2.1434	1.33455	1.41123	-1.01244	0.772397	7.87836	0.0248334	0.348932
ENSMUSG00000023942	Slc29a1	solute carrier family 29 (nucleoside transporters), member 1 [Source:MGI Symbol;Acc:MGI:1927073]	175.418	161.127	80.6862	81.7573	-1.01193	7.06622	87.5267	2.33e-05	0.00578395
ENSMUSG00000066057	Gm1976	predicted gene 1976 [Source:MGI Symbol;Acc:MGI:3780145]	3.31792	4.12067	3.27473	1.81644	-1.01131	2.12007	21.0275	0.00219325	0.0822206
ENSMUSG00000022871	Fetub	fetuin beta [Source:MGI Symbol;Acc:MGI:1890221]	2.89708	3.804	2.14046	1.63133	-1.00972	2.11999	16.689	0.00414596	0.119557
ENSMUSG00000056679	Gpr173	G-protein coupled receptor 173 [Source:MGI Symbol;Acc:MGI:1918021]	0.951063	0.529519	0.409204	0.29481	-1.00931	0.838254	9.43176	0.0168577	0.280423
ENSMUSG00000032788	Pdxk	pyridoxal (pyridoxine, vitamin B6) kinase [Source:MGI Symbol;Acc:MGI:1351869]	7.7405	8.71549	4.0151	3.63616	-1.00904	4.93437	56.5273	0.000102371	0.0135938
ENSMUSG00000041707	1810011H11Rik	RIKEN cDNA 1810011H11 gene [Source:MGI Symbol;Acc:MGI:1916319]	1.51752	1.29238	0.336224	0.554454	-1.00812	0.901187	6.04537	0.0417627	0.470747
ENSMUSG00000032487	Ptgs2	prostaglandin-endoperoxide synthase 2 [Source:MGI Symbol;Acc:MGI:97798]	26.7935	25.0889	10.6554	13.1923	-1.00776	6.48741	80.7034	3.08e-05	0.00686534
ENSMUSG00000106951	5930430L01Rik	RIKEN cDNA 5930430L01 gene [Source:MGI Symbol;Acc:MGI:2443110]	0.582633	0.675029	0.474761	0.361121	-1.00755	0.838443	7.14384	0.0303042	0.392235
ENSMUSG00000030319	Cand2	cullin-associated and neddylation-dissociated 2 (putative) [Source:MGI Symbol;Acc:MGI:1914338]	0.805599	0.946119	0.442584	0.499013	-1.00739	1.91055	13.6969	0.00693447	0.165528
ENSMUSG00000029780	Nt5c3	5'-nucleotidase, cytosolic III [Source:MGI Symbol;Acc:MGI:1927186]	24.9551	25.3659	11.9493	13.0177	-1.00645	4.92853	72.0447	4.54e-05	0.00860685
ENSMUSG00000029636	Wasf3	WAS protein family, member 3 [Source:MGI Symbol;Acc:MGI:2658986]	1.10085	1.22027	0.522324	0.460427	-1.00626	2.19789	13.4278	0.00729023	0.170584
ENSMUSG00000074365	Crxos	cone-rod homeobox, opposite strand [Source:MGI Symbol;Acc:MGI:2451355]	4.00684	4.58937	2.22522	1.9401	-1.00313	0.96188	10.2117	0.0140851	0.251635
ENSMUSG00000021594	Srd5a1	steroid 5 alpha-reductase 1 [Source:MGI Symbol;Acc:MGI:98400]	115.131	118.466	60.702	49.1442	-1.00312	7.54005	60.0383	8.38e-05	0.0122563
ENSMUSG00000033470	Cysltr2	cysteinyl leukotriene receptor 2 [Source:MGI Symbol;Acc:MGI:1917336]	1.1173	0.912219	0.492227	0.76098	-1.00155	1.02007	9.17305	0.0179298	0.290905
ENSMUSG00000024462	Gabbr1	gamma-aminobutyric acid (GABA) B receptor, 1 [Source:MGI Symbol;Acc:MGI:1860139]	28.724	30.8826	12.7242	17.2081	-1.00137	5.93748	65.0652	6.4e-05	0.0106403
ENSMUSG00000032446	Eomes	eomesodermin [Source:MGI Symbol;Acc:MGI:1201683]	2.31219	2.48748	0.916882	1.40565	-1.00075	2.68829	9.34835	0.0171942	0.283642
ENSMUSG00000069806	Cacng7	calcium channel, voltage-dependent, gamma subunit 7 [Source:MGI Symbol;Acc:MGI:1932374]	2.2746	1.98849	0.994073	1.21776	-0.99896	1.66627	16.1153	0.00455077	0.126923
ENSMUSG00000020411	Nipal4	NIPA-like domain containing 4 [Source:MGI Symbol;Acc:MGI:2444671]	3.4022	3.55165	1.57075	1.42024	-0.996411	3.16623	37.9667	0.000371651	0.0283295
ENSMUSG00000000732	Icosl	icos ligand [Source:MGI Symbol;Acc:MGI:1354701]	3.09203	2.79093	1.46756	1.47044	-0.995067	2.74197	28.561	0.000895192	0.0472493
ENSMUSG00000020143	Dock2	dedicator of cyto-kinesis 2 [Source:MGI Symbol;Acc:MGI:2149010]	1.50636	2.19227	1.40064	0.88473	-0.994034	3.24124	36.2369	0.000430383	0.0304137
ENSMUSG00000075033	Nxpe3	neurexophilin and PC-esterase domain family, member 3 [Source:MGI Symbol;Acc:MGI:2686598]	3.80977	4.95979	1.70565	2.21502	-0.993923	4.55744	31.0018	0.000697856	0.0399451
ENSMUSG00000022382	Wnt7b	wingless-type MMTV integration site family, member 7B [Source:MGI Symbol;Acc:MGI:98962]	0.964007	0.769381	0.493976	0.533191	-0.992013	1.23155	11.1177	0.0115549	0.225002
ENSMUSG00000041729	Coro2b	coronin, actin binding protein, 2B [Source:MGI Symbol;Acc:MGI:2444283]	8.38861	10.2821	5.66031	3.58982	-0.988946	4.36585	24.1666	0.00146981	0.0641949
ENSMUSG00000038352	Arl5c	ADP-ribosylation factor-like 5C [Source:MGI Symbol;Acc:MGI:3028577]	1.49879	1.64824	1.01055	1.39153	-0.985333	0.357321	5.59735	0.0480331	0.510322
ENSMUSG00000003273	Car11	carbonic anhydrase 11 [Source:MGI Symbol;Acc:MGI:1336193]	5.3152	5.4634	3.34717	2.54011	-0.984559	2.0193	15.4202	0.00511126	0.136137
ENSMUSG00000038422	Hdhd3	haloacid dehalogenase-like hydrolase domain containing 3 [Source:MGI Symbol;Acc:MGI:1919998]	4.73913	4.40024	2.51012	2.62416	-0.982491	2.12872	22.1353	0.00189477	0.0743674
ENSMUSG00000024151	Msh2	mutS homolog 2 [Source:MGI Symbol;Acc:MGI:101816]	43.2537	39.1738	14.1828	20.7056	-0.982238	6.00603	52.6097	0.000129769	0.0153715
ENSMUSG00000008206	Cers4	ceramide synthase 4 [Source:MGI Symbol;Acc:MGI:1914510]	11.4888	9.29951	5.18649	4.28202	-0.981673	4.21587	46.1661	0.00019881	0.0197302
ENSMUSG00000018507	Trpv2	transient receptor potential cation channel, subfamily V, member 2 [Source:MGI Symbol;Acc:MGI:1341836]	2.88383	2.49478	1.48193	1.27661	-0.981644	2.56577	15.4727	0.00506598	0.135469
ENSMUSG00000073652	Apol7d	apolipoprotein L 7d [Source:MGI Symbol;Acc:MGI:3723449]	18.1575	15.2715	6.12854	14.2203	-0.981523	2.69475	14.111	0.00642908	0.156906
ENSMUSG00000063364	3300002I08Rik	RIKEN cDNA 3300002I08 gene [Source:MGI Symbol;Acc:MGI:1916527]	2.17031	2.24944	1.92074	1.79158	-0.978999	0.527371	5.91522	0.0434693	0.481601
ENSMUSG00000005045	Chd5	chromodomain helicase DNA binding protein 5 [Source:MGI Symbol;Acc:MGI:3036258]	1.34229	1.18156	0.676933	0.655221	-0.978348	3.01874	20.1263	0.00248146	0.0878194
ENSMUSG00000026692	Fmo4	flavin containing monooxygenase 4 [Source:MGI Symbol;Acc:MGI:2429497]	0.941763	1.26186	0.539016	0.824243	-0.974962	0.749502	7.91766	0.0245779	0.346986
ENSMUSG00000009092	Derl3	Der1-like domain family, member 3 [Source:MGI Symbol;Acc:MGI:1917627]	17.0948	13.1633	6.49132	6.71281	-0.97286	3.36978	27.7196	0.000979409	0.0498488
ENSMUSG00000059213	Ddn	dendrin [Source:MGI Symbol;Acc:MGI:108101]	4.72882	3.684	1.8636	2.17556	-0.97192	3.71792	22.6717	0.00176882	0.0709961
ENSMUSG00000041117	Ccdc8	coiled-coil domain containing 8 [Source:MGI Symbol;Acc:MGI:3612184]	3.02043	3.0362	1.24827	1.81298	-0.969282	3.63246	20.1988	0.00245654	0.0875425
ENSMUSG00000020053	Igf1	insulin-like growth factor 1 [Source:MGI Symbol;Acc:MGI:96432]	116.558	72.396	42.1311	52.4602	-0.969269	7.82165	23.9013	0.0015179	0.0654805
ENSMUSG00000028392	Bspry	B-box and SPRY domain containing [Source:MGI Symbol;Acc:MGI:2177191]	1.0528	0.954832	0.778305	0.5496	-0.968733	0.942425	6.00402	0.0422953	0.473835
ENSMUSG00000006641	Slc5a6	solute carrier family 5 (sodium-dependent vitamin transporter), member 6 [Source:MGI Symbol;Acc:MGI:2660847]	16.5335	20.0658	6.98774	9.04208	-0.968378	4.38983	61.6942	7.65e-05	0.0118305
ENSMUSG00000056296	Synpr	synaptoporin [Source:MGI Symbol;Acc:MGI:1919253]	1.45685	0.913171	0.486787	0.642288	-0.966986	1.1643	10.2615	0.0139288	0.250024
ENSMUSG00000099655	2310034G01Rik	RIKEN cDNA 2310034G01 gene [Source:MGI Symbol;Acc:MGI:1922829]	2.01585	1.76975	1.09872	0.695099	-0.966807	1.05787	6.46087	0.0368618	0.440961
ENSMUSG00000032251	Irak1bp1	interleukin-1 receptor-associated kinase 1 binding protein 1 [Source:MGI Symbol;Acc:MGI:1929475]	4.17341	4.24984	1.96233	2.14487	-0.966601	2.31772	21.5817	0.00203698	0.0784783
ENSMUSG00000092060	Bend4	BEN domain containing 4 [Source:MGI Symbol;Acc:MGI:3648414]	1.19627	1.25546	0.904609	0.664869	-0.964154	2.88976	14.4975	0.005999	0.150804
ENSMUSG00000025407	Gli1	GLI-Kruppel family member GLI1 [Source:MGI Symbol;Acc:MGI:95727]	1.08568	0.798798	0.410933	0.515016	-0.962149	1.56597	10.5077	0.0131869	0.242566
ENSMUSG00000024232	Bambi	BMP and activin membrane-bound inhibitor [Source:MGI Symbol;Acc:MGI:1915260]	3.23425	4.47654	1.94102	2.13391	-0.962043	4.16417	29.1243	0.00084392	0.045445
ENSMUSG00000071714	Csf2rb2	colony stimulating factor 2 receptor, beta 2, low-affinity (granulocyte-macrophage) [Source:MGI Symbol;Acc:MGI:1339760]	2.30858	2.59081	1.46357	1.60277	-0.961437	2.85168	12.4407	0.00881287	0.18987
ENSMUSG00000013584	Aldh1a2	aldehyde dehydrogenase family 1, subfamily A2 [Source:MGI Symbol;Acc:MGI:107928]	31.2369	37.5548	14.6596	18.7628	-0.958197	6.03671	49.7433	0.000155939	0.0172033
ENSMUSG00000081824	BC002163	cDNA sequence BC002163 [Source:MGI Symbol;Acc:MGI:3612445]	114.185	118.911	97.6599	78.0229	-0.95627	2.78814	8.28782	0.0223294	0.329245
ENSMUSG00000041608	Entpd3	ectonucleoside triphosphate diphosphohydrolase 3 [Source:MGI Symbol;Acc:MGI:1321386]	2.53012	2.04394	1.06	1.05686	-0.955747	2.46408	9.92191	0.0150419	0.262124
ENSMUSG00000040181	Fmo1	flavin containing monooxygenase 1 [Source:MGI Symbol;Acc:MGI:1310002]	218.707	258.244	106.757	147.283	-0.95569	7.95959	31.5065	0.000664181	0.0389939
ENSMUSG00000027368	Dusp2	dual specificity phosphatase 2 [Source:MGI Symbol;Acc:MGI:101911]	9.07768	8.96488	5.49442	4.64855	-0.953525	3.34738	32.3681	0.000611319	0.0375939
ENSMUSG00000031375	Bgn	biglycan [Source:MGI Symbol;Acc:MGI:88158]	323.637	334.785	138.352	183.607	-0.950604	8.02671	64.683	6.53e-05	0.0107072
ENSMUSG00000086241	4930483K19Rik	RIKEN cDNA 4930483K19 gene [Source:MGI Symbol;Acc:MGI:1922203]	3.81936	3.03919	1.65215	1.77092	-0.950129	3.08326	29.2232	0.000835302	0.045175
ENSMUSG00000027082	Tfpi	tissue factor pathway inhibitor [Source:MGI Symbol;Acc:MGI:1095418]	351.839	332.097	198.29	152.682	-0.948267	8.78105	59.4518	8.66e-05	0.0124272
ENSMUSG00000049811	Fam161a	family with sequence similarity 161, member A [Source:MGI Symbol;Acc:MGI:1921123]	7.37593	5.43298	3.18128	3.29419	-0.944698	3.23376	18.6397	0.00307118	0.100436
ENSMUSG00000020644	Id2	inhibitor of DNA binding 2 [Source:MGI Symbol;Acc:MGI:96397]	42.2105	57.1218	24.6822	26.9956	-0.943999	5.42475	35.7466	0.000449143	0.031357
ENSMUSG00000045763	Basp1	brain abundant, membrane attached signal protein 1 [Source:MGI Symbol;Acc:MGI:1917600]	10.0342	9.83935	5.59775	4.39663	-0.942776	3.95137	47.7141	0.000178623	0.0185755
ENSMUSG00000073805	Fam196a	family with sequence similarity 196, member A [Source:MGI Symbol;Acc:MGI:3605068]	1.15961	1.27361	0.708703	0.669344	-0.941567	2.34853	23.0081	0.00169522	0.0694951
ENSMUSG00000019817	Plagl1	pleiomorphic adenoma gene-like 1 [Source:MGI Symbol;Acc:MGI:1100874]	6.39576	5.52807	2.22672	3.46782	-0.94155	3.81563	25.4481	0.00126301	0.0585489
ENSMUSG00000027456	Sdcbp2	syndecan binding protein (syntenin) 2 [Source:MGI Symbol;Acc:MGI:2385156]	2.31898	2.03901	0.991791	1.29533	-0.940545	1.59179	12.8188	0.00818556	0.182556
ENSMUSG00000041649	Klf8	Kruppel-like factor 8 [Source:MGI Symbol;Acc:MGI:2442430]	0.692863	0.68036	0.339641	0.423053	-0.939327	1.34173	11.2881	0.0111458	0.220894
ENSMUSG00000030246	Ldhb	lactate dehydrogenase B [Source:MGI Symbol;Acc:MGI:96763]	68.4119	67.1074	35.4597	35.2777	-0.938228	6.24219	96.3256	1.68e-05	0.00492746
ENSMUSG00000074480	Mex3a	mex3 RNA binding family member A [Source:MGI Symbol;Acc:MGI:1919890]	2.08135	2.34544	1.09717	1.27913	-0.937036	3.42439	38.1545	0.000365906	0.0280809
ENSMUSG00000028214	Gem	GTP binding protein (gene overexpressed in skeletal muscle) [Source:MGI Symbol;Acc:MGI:99844]	2.63273	2.70436	1.35067	1.44124	-0.929901	2.3409	22.8259	0.00173459	0.0703516
ENSMUSG00000039485	Tspyl4	TSPY-like 4 [Source:MGI Symbol;Acc:MGI:106393]	1.52092	1.35156	0.683706	0.676484	-0.928979	2.24692	21.27	0.00212306	0.0803833
ENSMUSG00000070509	Rgma	repulsive guidance molecule family member A [Source:MGI Symbol;Acc:MGI:2679262]	1.33478	1.7607	0.733497	0.710937	-0.92585	2.03783	15.0979	0.0054011	0.140587
ENSMUSG00000036863	Syde2	synapse defective 1, Rho GTPase, homolog 2 (C. elegans) [Source:MGI Symbol;Acc:MGI:3036264]	2.35464	2.4052	1.05152	1.01874	-0.925504	3.32854	33.1825	0.000566181	0.036335
ENSMUSG00000015112	Slc25a13	solute carrier family 25 (mitochondrial carrier, adenine nucleotide translocator), member 13 [Source:MGI Symbol;Acc:MGI:1354721]	20.835	21.5133	10.9448	12.7946	-0.925269	5.61462	89.2861	2.18e-05	0.00553789
ENSMUSG00000031740	Mmp2	matrix metallopeptidase 2 [Source:MGI Symbol;Acc:MGI:97009]	55.5711	58.7134	25.1258	35.5362	-0.922693	7.12351	57.9116	9.45e-05	0.0129258
ENSMUSG00000035376	Hacd2	3-hydroxyacyl-CoA dehydratase 2 [Source:MGI Symbol;Acc:MGI:1918007]	19.7882	23.0156	10.0702	10.9022	-0.922601	5.67786	61.1674	7.87e-05	0.0118747
ENSMUSG00000028766	Alpl	alkaline phosphatase, liver/bone/kidney [Source:MGI Symbol;Acc:MGI:87983]	38.5421	55.4203	22.076	28.6508	-0.919258	6.35	37.8051	0.00037669	0.0284529
ENSMUSG00000085023	Gm12744	predicted gene 12744 [Source:MGI Symbol;Acc:MGI:3702539]	265.703	395.927	171.055	154.118	-0.914592	7.3355	31.8276	0.000643822	0.0387285
ENSMUSG00000046550	Spin2c	spindlin family, member 2C [Source:MGI Symbol;Acc:MGI:3605548]	10.2945	10.7747	5.54671	6.77801	-0.90943	3.09623	27.017	0.00105759	0.0521754
ENSMUSG00000069259	Prl6a1	prolactin family 6, subfamily a, member 1 [Source:MGI Symbol;Acc:MGI:1206579]	35.2973	16.1602	12.7943	11.2438	-0.908924	3.85312	7.09468	0.0307235	0.395993
ENSMUSG00000097039	Pvt1	Pvt1 oncogene [Source:MGI Symbol;Acc:MGI:97824]	4.06372	3.27586	2.05536	2.40903	-0.904763	1.74925	9.41913	0.0169082	0.280957
ENSMUSG00000050069	Grem2	gremlin 2, DAN family BMP antagonist [Source:MGI Symbol;Acc:MGI:1344367]	1.32645	1.23068	0.401649	0.900787	-0.902262	2.10201	6.7758	0.0336319	0.419538
ENSMUSG00000079186	Gzmc	granzyme C [Source:MGI Symbol;Acc:MGI:109256]	145.716	168.297	67.4796	93.813	-0.900049	6.85568	35.6127	0.000454449	0.0315128
ENSMUSG00000020793	Galr2	galanin receptor 2 [Source:MGI Symbol;Acc:MGI:1337018]	4.40725	4.3746	1.9705	2.59417	-0.899607	2.42887	12.9397	0.00799705	0.179838
ENSMUSG00000020007	Il20ra	interleukin 20 receptor, alpha [Source:MGI Symbol;Acc:MGI:3605069]	0.872572	0.795892	0.402614	0.398361	-0.896936	0.772342	7.01738	0.0313978	0.401763
ENSMUSG00000032011	Thy1	thymus cell antigen 1, theta [Source:MGI Symbol;Acc:MGI:98747]	25.1566	25.0359	12.1074	15.2271	-0.896527	4.97985	41.1478	0.000287867	0.0247008
ENSMUSG00000020309	Chac2	ChaC, cation transport regulator 2 [Source:MGI Symbol;Acc:MGI:1915294]	4.36287	3.49383	1.81755	2.68611	-0.894349	1.90046	7.99243	0.0241011	0.344351
ENSMUSG00000056073	Grik2	glutamate receptor, ionotropic, kainate 2 (beta 2) [Source:MGI Symbol;Acc:MGI:95815]	1.25721	1.11239	0.385199	0.604912	-0.893882	1.90031	8.4577	0.0213858	0.322153
ENSMUSG00000039529	Atp8b1	ATPase, class I, type 8B, member 1 [Source:MGI Symbol;Acc:MGI:1859665]	22.4679	21.0622	13.669	9.43259	-0.893696	6.95808	31.722	0.000650431	0.0388799
ENSMUSG00000030850	Ate1	arginyltransferase 1 [Source:MGI Symbol;Acc:MGI:1333870]	84.2528	75.9499	40.1838	41.792	-0.893448	8.10975	104.954	1.25e-05	0.00428081
ENSMUSG00000087221	BC037032	cDNA Sequence BC037032 [Source:MGI Symbol;Acc:MGI:3040924]	1.06072	1.62717	0.792656	0.79394	-0.892772	0.630281	5.71898	0.0462167	0.499732
ENSMUSG00000090070	Gm16577	predicted gene 16577 [Source:MGI Symbol;Acc:MGI:4414997]	1.75908	1.40393	2.1306	1.22972	-0.892772	0.630281	5.71898	0.0462167	0.499732
ENSMUSG00000067389	Gm17080	predicted gene 17080 [Source:MGI Symbol;Acc:MGI:4937907]	12.6127	10.7301	5.62325	6.72298	-0.891388	5.30609	54.1447	0.000118039	0.0146209
ENSMUSG00000034926	Dhcr24	24-dehydrocholesterol reductase [Source:MGI Symbol;Acc:MGI:1922004]	135.541	184.447	88.9319	80.6401	-0.888928	9.10834	36.0558	0.000437195	0.0306622
ENSMUSG00000087166	L1td1	LINE-1 type transposase domain containing 1 [Source:MGI Symbol;Acc:MGI:3578435]	2.68235	3.26044	1.09124	1.61926	-0.888666	2.91443	18.5408	0.00311646	0.101127
ENSMUSG00000037411	Serpine1	serine (or cysteine) peptidase inhibitor, clade E, member 1 [Source:MGI Symbol;Acc:MGI:97608]	41.537	38.9495	22.8552	16.7351	-0.885759	6.46411	48.5734	0.000168537	0.0180601
ENSMUSG00000026073	Il1r2	interleukin 1 receptor, type II [Source:MGI Symbol;Acc:MGI:96546]	185.012	191.453	112.873	85.2674	-0.884232	7.23367	49.4366	0.000159123	0.0173335
ENSMUSG00000045004	Spata21	spermatogenesis associated 21 [Source:MGI Symbol;Acc:MGI:3607787]	2.78143	1.95526	1.63013	2.21936	-0.883916	1.70232	13.4226	0.00729725	0.170595
ENSMUSG00000049281	Scn3b	sodium channel, voltage-gated, type III, beta [Source:MGI Symbol;Acc:MGI:1918882]	10.9837	10.2866	7.39312	4.55234	-0.882638	5.01036	32.3281	0.000613654	0.0375939
ENSMUSG00000093565	Rab26os	RAB26, member RAS oncogene family, opposite strand [Source:MGI Symbol;Acc:MGI:1922864]	29.9679	24.2992	12.4386	16.407	-0.882631	1.16433	8.42348	0.0215717	0.32301
ENSMUSG00000040260	Daam2	dishevelled associated activator of morphogenesis 2 [Source:MGI Symbol;Acc:MGI:1923691]	9.57724	9.1294	4.05821	6.11938	-0.877163	5.63234	27.5694	0.000995489	0.0501861
ENSMUSG00000060703	Cd302	CD302 antigen [Source:MGI Symbol;Acc:MGI:1913455]	10.5612	11.438	5.83668	6.04756	-0.871685	3.69737	40.0518	0.000313729	0.0258931
ENSMUSG00000035165	Kcne3	potassium voltage-gated channel, Isk-related subfamily, gene 3 [Source:MGI Symbol;Acc:MGI:1891124]	4.72088	6.17561	2.29352	3.19174	-0.869441	2.05626	10.3719	0.0135895	0.246236
ENSMUSG00000014786	Slc9a5	solute carrier family 9 (sodium/hydrogen exchanger), member 5 [Source:MGI Symbol;Acc:MGI:2685542]	0.767537	0.700354	0.500722	0.542172	-0.869211	1.76026	12.7308	0.00832635	0.184506
ENSMUSG00000054252	Fgfr3	fibroblast growth factor receptor 3 [Source:MGI Symbol;Acc:MGI:95524]	8.41874	8.5631	3.70303	5.19114	-0.8684	4.00186	30.5936	0.00072669	0.0409655
ENSMUSG00000028664	Ephb2	Eph receptor B2 [Source:MGI Symbol;Acc:MGI:99611]	6.8583	9.99485	3.16745	6.57047	-0.867507	5.3172	21.101	0.00217165	0.0815527
ENSMUSG00000052949	Rnf157	ring finger protein 157 [Source:MGI Symbol;Acc:MGI:2442484]	6.12731	4.52518	6.04048	3.41122	-0.866628	2.47174	18.8021	0.00299865	0.0988354
ENSMUSG00000021613	Hapln1	hyaluronan and proteoglycan link protein 1 [Source:MGI Symbol;Acc:MGI:1337006]	10.1278	11.3306	5.33596	5.66638	-0.865105	5.4847	65.628	6.22e-05	0.0104584
ENSMUSG00000023284	Zfp605	zinc finger protein 605 [Source:MGI Symbol;Acc:MGI:2444933]	2.94567	2.70019	1.24653	1.43403	-0.864606	3.01286	15.588	0.00496826	0.133781
ENSMUSG00000039114	Nrn1	neuritin 1 [Source:MGI Symbol;Acc:MGI:1915654]	22.6226	23.5449	10.4196	12.2986	-0.86334	4.73597	39.9463	0.000316372	0.0258931
ENSMUSG00000035407	Kank4	KN motif and ankyrin repeat domains 4 [Source:MGI Symbol;Acc:MGI:3043381]	4.43127	3.90874	1.84001	2.98122	-0.862816	4.20198	11.9388	0.00974343	0.202415
ENSMUSG00000040035	Disp2	dispatched RND tramsporter family member 2 [Source:MGI Symbol;Acc:MGI:2388733]	2.5075	2.49863	1.35681	1.12489	-0.861908	3.55843	15.4272	0.00510525	0.136055
ENSMUSG00000026360	Rgs2	regulator of G-protein signaling 2 [Source:MGI Symbol;Acc:MGI:1098271]	392.841	376.656	220.643	193.036	-0.861491	9.01022	66.31	6.01e-05	0.0102625
ENSMUSG00000019359	Gdpd2	glycerophosphodiester phosphodiesterase domain containing 2 [Source:MGI Symbol;Acc:MGI:1918834]	45.424	47.5792	26.7463	25.7375	-0.861302	6.67801	59.7014	8.54e-05	0.0123763
ENSMUSG00000059022	Kcp	kielin/chordin-like protein [Source:MGI Symbol;Acc:MGI:2141640]	1.83329	1.49785	0.737083	0.894461	-0.860023	1.24766	8.71844	0.0200346	0.309888
ENSMUSG00000028487	Bnc2	basonuclin 2 [Source:MGI Symbol;Acc:MGI:2443805]	5.8772	2.73134	1.77648	1.56278	-0.857127	2.77119	14.1644	0.00636738	0.156145
ENSMUSG00000060044	Tmem26	transmembrane protein 26 [Source:MGI Symbol;Acc:MGI:2143537]	1.77298	1.73979	0.95833	0.880477	-0.856805	2.80464	15.5541	0.00499673	0.134094
ENSMUSG00000034159	2310007B03Rik	RIKEN cDNA 2310007B03 gene [Source:MGI Symbol;Acc:MGI:1919124]	7.77708	7.85531	4.05675	4.83782	-0.855573	3.72077	40.1694	0.000310815	0.0257585
ENSMUSG00000028031	Dkk2	dickkopf WNT signaling pathway inhibitor 2 [Source:MGI Symbol;Acc:MGI:1890663]	22.6069	24.5534	10.7788	14.3227	-0.855103	6.33831	43.078	0.000248565	0.0227249
ENSMUSG00000027460	Angpt4	angiopoietin 4 [Source:MGI Symbol;Acc:MGI:1336887]	41.3048	44.6153	22.7362	23.8607	-0.854588	6.43414	84.8296	2.6e-05	0.00620704
ENSMUSG00000044949	Ubtd2	ubiquitin domain containing 2 [Source:MGI Symbol;Acc:MGI:2444752]	4.62132	5.42227	2.78694	3.36706	-0.853198	2.40017	14.8279	0.00566009	0.144936
ENSMUSG00000015968	Cacna1d	calcium channel, voltage-dependent, L type, alpha 1D subunit [Source:MGI Symbol;Acc:MGI:88293]	0.687142	0.823725	0.380233	0.409524	-0.852756	2.57802	19.4447	0.0027321	0.0934594
ENSMUSG00000020788	Atp2a3	ATPase, Ca++ transporting, ubiquitous [Source:MGI Symbol;Acc:MGI:1194503]	0.663465	0.820535	0.505269	0.583032	-0.849907	1.74883	12.5578	0.00861226	0.187807
ENSMUSG00000033213	AA467197	expressed sequence AA467197 [Source:MGI Symbol;Acc:MGI:3034182]	75.2551	61.8634	41.0082	29.4951	-0.848949	4.82771	17.659	0.00356032	0.109587
ENSMUSG00000071369	Map3k5	mitogen-activated protein kinase kinase kinase 5 [Source:MGI Symbol;Acc:MGI:1346876]	5.44413	5.67268	3.70957	2.50952	-0.848753	4.35466	34.0789	0.000521283	0.034216
ENSMUSG00000090523	Gypc	glycophorin C [Source:MGI Symbol;Acc:MGI:1098566]	2.29022	2.25296	0.983696	1.56802	-0.848165	2.14614	12.4066	0.00887229	0.190463
ENSMUSG00000044678	Ly6k	lymphocyte antigen 6 complex, locus K [Source:MGI Symbol;Acc:MGI:1923736]	17.9641	12.0488	11.027	6.41201	-0.84779	2.1728	10.629	0.0128401	0.239242
ENSMUSG00000027316	Gfra4	glial cell line derived neurotrophic factor family receptor alpha 4 [Source:MGI Symbol;Acc:MGI:1341873]	2.67705	2.20945	1.52448	1.05064	-0.845895	1.03908	6.44247	0.0370627	0.442206
ENSMUSG00000036306	Lzts1	leucine zipper, putative tumor suppressor 1 [Source:MGI Symbol;Acc:MGI:2684762]	1.11267	1.29713	0.809282	0.738582	-0.84362	2.09298	12.6492	0.00845966	0.186153
ENSMUSG00000053626	Tll1	tolloid-like [Source:MGI Symbol;Acc:MGI:106923]	1.40739	1.33744	0.704998	0.622252	-0.842906	2.71372	18.4949	0.00313776	0.101746
ENSMUSG00000006777	Krt23	keratin 23 [Source:MGI Symbol;Acc:MGI:2148866]	5.62526	4.71679	2.43831	3.23971	-0.842861	3.0923	11.1367	0.0115084	0.224731
ENSMUSG00000023092	Fhl1	four and a half LIM domains 1 [Source:MGI Symbol;Acc:MGI:1298387]	58.3736	57.8283	28.4305	37.8325	-0.841638	6.54865	40.983	0.000291577	0.0248571
ENSMUSG00000095079	Igha	immunoglobulin heavy constant alpha [Source:MGI Symbol;Acc:MGI:96444]	23.28	17.313	9.26076	12.7762	-0.841219	3.79194	19.5811	0.00267943	0.0920862
ENSMUSG00000048163	Selplg	selectin, platelet (p-selectin) ligand [Source:MGI Symbol;Acc:MGI:106689]	5.76859	6.44447	2.23002	3.34099	-0.841152	2.55232	21.2289	0.00213474	0.0806043
ENSMUSG00000097634	Gm26827	predicted gene, 26827 [Source:MGI Symbol;Acc:MGI:5477321]	6.30357	7.03	3.62089	3.83854	-0.840981	3.50453	35.1645	0.000472791	0.0324186
ENSMUSG00000024697	Gna14	guanine nucleotide binding protein, alpha 14 [Source:MGI Symbol;Acc:MGI:95769]	8.55467	8.06275	4.54842	4.94303	-0.838115	4.49597	41.5777	0.000278466	0.0242664
ENSMUSG00000022025	Cnmd	chondromodulin [Source:MGI Symbol;Acc:MGI:1341171]	26.4333	19.9027	12.1276	10.9147	-0.837152	4.57389	20.9503	0.00221621	0.082754
ENSMUSG00000006567	Atp7b	ATPase, Cu++ transporting, beta polypeptide [Source:MGI Symbol;Acc:MGI:103297]	7.20831	7.33255	4.13063	3.68499	-0.837024	5.35366	61.1674	7.87e-05	0.0118747
ENSMUSG00000015619	Gata3	GATA binding protein 3 [Source:MGI Symbol;Acc:MGI:95663]	45.052	49.8518	23.4413	27.9045	-0.836757	6.08709	47.6136	0.000179852	0.0186031
ENSMUSG00000073471	Rsph3a	radial spoke 3A homolog (Chlamydomonas) [Source:MGI Symbol;Acc:MGI:1914082]	14.9663	14.9427	9.6368	9.3814	-0.835418	3.11405	20.495	0.00235804	0.0860367
ENSMUSG00000025068	Gsto1	glutathione S-transferase omega 1 [Source:MGI Symbol;Acc:MGI:1342273]	109.536	102.551	51.2948	60.0436	-0.835378	6.39199	64.9419	6.44e-05	0.0106403
ENSMUSG00000070304	Scn2b	sodium channel, voltage-gated, type II, beta [Source:MGI Symbol;Acc:MGI:106921]	1.06136	0.601602	0.387337	0.467227	-0.835252	1.52682	6.39065	0.0376358	0.445177
ENSMUSG00000038552	Fndc4	fibronectin type III domain containing 4 [Source:MGI Symbol;Acc:MGI:1917195]	11.5725	10.304	4.99441	6.7899	-0.83482	2.16364	16.7964	0.00407538	0.118701
ENSMUSG00000074863	Platr25	pluripotency associated transcript 25 [Source:MGI Symbol;Acc:MGI:3645613]	3.05377	2.52923	1.37227	1.71551	-0.834276	2.45096	13.676	0.00696125	0.165648
ENSMUSG00000042367	Gjb3	gap junction protein, beta 3 [Source:MGI Symbol;Acc:MGI:95721]	11.0472	16.4386	9.252	6.17461	-0.833868	4.19516	16.6657	0.00416149	0.119771
ENSMUSG00000062210	Tnfaip8	tumor necrosis factor, alpha-induced protein 8 [Source:MGI Symbol;Acc:MGI:2147191]	138.677	150.497	75.7221	83.6179	-0.833856	7.86445	80.4714	3.11e-05	0.00689361
ENSMUSG00000094614	NA	NA	1.14593	0.865605	0.528575	0.779663	-0.830127	2.08434	9.87626	0.0152001	0.264118
ENSMUSG00000036411	9530077C05Rik	RIKEN cDNA 9530077C05 gene [Source:MGI Symbol;Acc:MGI:1915533]	1.25187	1.20088	0.680378	0.577021	-0.829826	1.48642	8.79121	0.0196772	0.307343
ENSMUSG00000076609	Igkc	immunoglobulin kappa constant [Source:MGI Symbol;Acc:MGI:96495]	31.3596	22.9997	10.9844	19.5916	-0.828443	2.90446	9.22924	0.0176897	0.288943
ENSMUSG00000085665	Gm12059	predicted gene 12059 [Source:MGI Symbol;Acc:MGI:3649372]	0.777157	0.79147	0.457574	0.355724	-0.828033	1.18156	8.25679	0.0225075	0.330612
ENSMUSG00000032952	Ap4b1	adaptor-related protein complex AP-4, beta 1 [Source:MGI Symbol;Acc:MGI:1337130]	15.1216	14.6417	10.3794	11.2825	-0.826977	1.70226	7.97083	0.0242376	0.344992
ENSMUSG00000033871	Ppargc1b	peroxisome proliferative activated receptor, gamma, coactivator 1 beta [Source:MGI Symbol;Acc:MGI:2444934]	2.61244	3.36642	1.82656	1.86161	-0.826219	3.39551	22.8839	0.00172193	0.0700911
ENSMUSG00000085314	Gm14866	predicted gene 14866 [Source:MGI Symbol;Acc:MGI:3704514]	20.3435	22.1071	11.6662	10.3421	-0.825442	5.36766	56.7749	0.000100899	0.013437
ENSMUSG00000055805	Fmnl1	formin-like 1 [Source:MGI Symbol;Acc:MGI:1888994]	6.79209	4.58182	3.55999	4.94556	-0.824563	3.14465	17.2435	0.00379735	0.113432
ENSMUSG00000031722	Hp	haptoglobin [Source:MGI Symbol;Acc:MGI:96211]	10.1443	10.5317	4.86979	5.47726	-0.824449	3.48378	29.633	0.000800778	0.0436149
ENSMUSG00000032420	Nt5e	5' nucleotidase, ecto [Source:MGI Symbol;Acc:MGI:99782]	8.14399	9.3951	3.71397	5.53597	-0.823246	4.93912	23.7278	0.00155041	0.066394
ENSMUSG00000061666	Gdpd1	glycerophosphodiester phosphodiesterase domain containing 1 [Source:MGI Symbol;Acc:MGI:1913819]	12.0508	11.6486	6.75984	5.83038	-0.822521	4.44884	33.9987	0.000525114	0.0343696
ENSMUSG00000022526	Zfp251	zinc finger protein 251 [Source:MGI Symbol;Acc:MGI:1918841]	2.90974	3.2159	1.41086	1.90876	-0.822387	3.3286	27.8938	0.000961171	0.0494295
ENSMUSG00000018604	Tbx3	T-box 3 [Source:MGI Symbol;Acc:MGI:98495]	27.1121	27.1081	13.4852	15.2197	-0.822091	6.64469	71.0428	4.76e-05	0.00887882
ENSMUSG00000027386	Fbln7	fibulin 7 [Source:MGI Symbol;Acc:MGI:1917620]	2.27804	3.31338	1.7552	1.19829	-0.821689	2.79841	7.72227	0.0258824	0.357926
ENSMUSG00000020866	Cacna1g	calcium channel, voltage-dependent, T type, alpha 1G subunit [Source:MGI Symbol;Acc:MGI:1201678]	1.09146	1.34981	0.356541	0.642647	-0.820796	1.99988	9.04792	0.0184797	0.295766
ENSMUSG00000035829	Ppp1r26	protein phosphatase 1, regulatory subunit 26 [Source:MGI Symbol;Acc:MGI:2685193]	0.633823	0.557987	0.408249	0.341071	-0.819004	1.79394	11.8565	0.00990781	0.204606
ENSMUSG00000030424	Zfp939	zinc finger protein 939 [Source:MGI Symbol;Acc:MGI:3036240]	1.56314	1.42685	1.04148	0.77083	-0.818835	1.79405	12.4858	0.00873485	0.189404
ENSMUSG00000041012	Cmtm8	CKLF-like MARVEL transmembrane domain containing 8 [Source:MGI Symbol;Acc:MGI:2447167]	12.9984	13.1856	7.16623	7.52688	-0.817774	2.98474	25.1749	0.00130383	0.0596601
ENSMUSG00000031891	Hsd11b2	hydroxysteroid 11-beta dehydrogenase 2 [Source:MGI Symbol;Acc:MGI:104720]	4.17886	4.25464	1.56004	3.20145	-0.81754	2.24652	10.4959	0.0132212	0.243002
ENSMUSG00000003031	Cdkn1b	cyclin-dependent kinase inhibitor 1B [Source:MGI Symbol;Acc:MGI:104565]	22.4391	22.6006	12.9173	12.4101	-0.815379	5.91629	75.2215	3.92e-05	0.00802613
ENSMUSG00000045349	Sh2d5	SH2 domain containing 5 [Source:MGI Symbol;Acc:MGI:2446215]	3.7865	3.40419	3.13214	1.90551	-0.814497	3.25866	19.6341	0.00265933	0.0919256
ENSMUSG00000007989	Fzd3	frizzled class receptor 3 [Source:MGI Symbol;Acc:MGI:108476]	0.582217	1.03724	1.20072	0.803214	-0.814485	1.31109	8.25855	0.0224973	0.330612
ENSMUSG00000028834	Trim63	tripartite motif-containing 63 [Source:MGI Symbol;Acc:MGI:2447992]	4.41172	5.04241	2.33952	2.87256	-0.811005	2.99445	25.2653	0.00129015	0.0593288
ENSMUSG00000042155	Klhl23	kelch-like 23 [Source:MGI Symbol;Acc:MGI:2683536]	2.42192	3.18729	1.68457	1.35657	-0.810086	2.98019	23.0552	0.00168523	0.0692504
ENSMUSG00000097415	AU020206	expressed sequence AU020206 [Source:MGI Symbol;Acc:MGI:2142134]	4.98778	3.21365	2.83182	3.32078	-0.810084	1.26413	6.63854	0.0349929	0.429401
ENSMUSG00000025352	Gdf11	growth differentiation factor 11 [Source:MGI Symbol;Acc:MGI:1338027]	1.9601	1.90688	1.06908	1.25232	-0.809071	2.89422	16.1121	0.00455321	0.126923
ENSMUSG00000031712	Il15	interleukin 15 [Source:MGI Symbol;Acc:MGI:103014]	4.74103	4.31733	1.61364	3.24825	-0.808246	2.68921	10.3103	0.0137776	0.248299
ENSMUSG00000043943	Naalad2	N-acetylated alpha-linked acidic dipeptidase 2 [Source:MGI Symbol;Acc:MGI:1919810]	7.09629	7.45055	3.69202	4.63952	-0.808123	4.3168	20.985	0.00220585	0.0825011
ENSMUSG00000042106	Fam212a	family with sequence similarity 212, member A [Source:MGI Symbol;Acc:MGI:1915426]	1.65911	2.83156	1.49897	1.60888	-0.806595	0.962049	6.73164	0.0340623	0.422823
ENSMUSG00000040855	Reps2	RALBP1 associated Eps domain containing protein 2 [Source:MGI Symbol;Acc:MGI:2663511]	0.845401	0.674877	0.642595	0.551749	-0.805934	2.39368	13.502	0.00718987	0.168942
ENSMUSG00000043336	Filip1l	filamin A interacting protein 1-like [Source:MGI Symbol;Acc:MGI:1925999]	12.5132	12.892	6.565	8.09563	-0.805708	5.40149	38.4296	0.000357689	0.0278256
ENSMUSG00000033114	Slc35d2	solute carrier family 35, member D2 [Source:MGI Symbol;Acc:MGI:1917734]	3.60943	3.53189	2.71351	2.38805	-0.803289	2.77133	12.2724	0.00911167	0.193925
ENSMUSG00000030554	Synm	synemin, intermediate filament protein [Source:MGI Symbol;Acc:MGI:2661187]	2.85025	2.8571	1.48088	1.79833	-0.803274	4.44421	34.5422	0.000499852	0.0337621
ENSMUSG00000069763	Tmem100	transmembrane protein 100 [Source:MGI Symbol;Acc:MGI:1915138]	13.4327	12.5315	6.82453	7.71278	-0.802191	4.304	42.7167	0.000255377	0.0231184
ENSMUSG00000004698	Hdac9	histone deacetylase 9 [Source:MGI Symbol;Acc:MGI:1931221]	2.5723	2.33292	1.56228	1.5013	-0.801941	3.34755	24.4837	0.00141485	0.0625294
ENSMUSG00000041324	Inhba	inhibin beta-A [Source:MGI Symbol;Acc:MGI:96570]	6.45161	5.55147	4.22196	3.3953	-0.801318	3.18043	17.4287	0.00368931	0.111766
ENSMUSG00000036882	Arhgap33	Rho GTPase activating protein 33 [Source:MGI Symbol;Acc:MGI:2673998]	0.967967	0.919692	0.523395	0.621439	-0.800285	1.78303	12.0155	0.00959333	0.200563
ENSMUSG00000009731	Kcnd1	potassium voltage-gated channel, Shal-related family, member 1 [Source:MGI Symbol;Acc:MGI:96671]	1.3214	1.31519	0.517028	0.645978	-0.799557	2.18925	11.4051	0.0108754	0.217498
ENSMUSG00000030935	Acsm3	acyl-CoA synthetase medium-chain family member 3 [Source:MGI Symbol;Acc:MGI:99538]	1.55108	4.66731	0.188273	0.4256	-0.797933	2.84177	12.8311	0.00816608	0.182305
ENSMUSG00000054263	Lifr	leukemia inhibitory factor receptor [Source:MGI Symbol;Acc:MGI:96788]	13.0119	10.2804	6.79813	6.64457	-0.797515	6.381	40.0047	0.000314905	0.0258931
ENSMUSG00000045867	Cradd	CASP2 and RIPK1 domain containing adaptor with death domain [Source:MGI Symbol;Acc:MGI:1336168]	1.62411	1.55545	1.24585	1.42732	-0.797444	1.3869	8.5068	0.0211226	0.319845
ENSMUSG00000036890	Gtdc1	glycosyltransferase-like domain containing 1 [Source:MGI Symbol;Acc:MGI:2444269]	5.23349	4.85766	3.85741	3.44826	-0.796122	2.16446	6.52591	0.036163	0.435639
ENSMUSG00000029838	Ptn	pleiotrophin [Source:MGI Symbol;Acc:MGI:97804]	691.258	721.959	358.508	437.088	-0.794777	10.0821	57.55	9.65e-05	0.0131498
ENSMUSG00000097657	Gm7389	predicted gene 7389 [Source:MGI Symbol;Acc:MGI:3645153]	2.78409	2.4796	1.71973	1.85944	-0.793362	0.838465	5.81843	0.0447971	0.490067
ENSMUSG00000032308	Ulk3	unc-51-like kinase 3 [Source:MGI Symbol;Acc:MGI:1918992]	11.394	11.1617	6.15239	5.84235	-0.792425	4.58096	41.0227	0.000290678	0.0248495
ENSMUSG00000012428	Steap4	STEAP family member 4 [Source:MGI Symbol;Acc:MGI:1923560]	2.35563	1.54024	1.18881	1.33521	-0.791261	2.44421	8.61731	0.0205453	0.314723
ENSMUSG00000032394	Igdcc3	immunoglobulin superfamily, DCC subclass, member 3 [Source:MGI Symbol;Acc:MGI:1202390]	4.24976	4.12897	1.92064	2.69217	-0.791214	3.30912	26.0049	0.00118474	0.0559816
ENSMUSG00000025085	Ablim1	actin-binding LIM protein 1 [Source:MGI Symbol;Acc:MGI:1194500]	33.7459	28.8904	15.3234	16.7242	-0.789093	7.10062	73.509	4.24e-05	0.00837387
ENSMUSG00000031562	Dctd	dCMP deaminase [Source:MGI Symbol;Acc:MGI:2444529]	19.0699	22.9521	12.8917	14.2828	-0.787122	4.54966	36.8531	0.000408193	0.0296994
ENSMUSG00000031523	Dlc1	deleted in liver cancer 1 [Source:MGI Symbol;Acc:MGI:1354949]	5.54711	6.78802	3.36097	3.95433	-0.785996	5.01612	28.3826	0.000912259	0.047876
ENSMUSG00000024501	Dpysl3	dihydropyrimidinase-like 3 [Source:MGI Symbol;Acc:MGI:1349762]	21.4871	28.7015	11.8099	18.7638	-0.784208	6.68217	12.6039	0.0085348	0.186825
ENSMUSG00000039607	Rbms3	RNA binding motif, single stranded interacting protein [Source:MGI Symbol;Acc:MGI:2444477]	3.36941	2.73122	1.20469	1.68722	-0.784036	4.06147	25.779	0.00121573	0.0569873
ENSMUSG00000023484	Prph	peripherin [Source:MGI Symbol;Acc:MGI:97774]	1.30482	1.86341	1.24199	0.852695	-0.783178	1.64202	6.6533	0.0348432	0.428305
ENSMUSG00000047810	Ccdc88b	coiled-coil domain containing 88B [Source:MGI Symbol;Acc:MGI:1925567]	0.849501	0.955891	0.428716	0.453781	-0.782817	2.27076	11.4009	0.010885	0.217502
ENSMUSG00000072214	43348	septin 5 [Source:MGI Symbol;Acc:MGI:1195461]	19.6536	23.5957	10.68	11.5645	-0.782434	5.17299	29.1094	0.000845228	0.045445
ENSMUSG00000055978	Fut2	fucosyltransferase 2 [Source:MGI Symbol;Acc:MGI:109374]	3.09776	3.2401	2.06663	2.31803	-0.782324	2.93571	21.7395	0.0019951	0.0774474
ENSMUSG00000048503	Tmem136	transmembrane protein 136 [Source:MGI Symbol;Acc:MGI:2685030]	0.631257	0.656511	0.590928	0.485638	-0.782122	1.24791	7.7512	0.0256838	0.356139
ENSMUSG00000018906	P4ha2	procollagen-proline, 2-oxoglutarate 4-dioxygenase (proline 4-hydroxylase), alpha II polypeptide [Source:MGI Symbol;Acc:MGI:894286]	58.4037	70.2267	34.0775	44.6684	-0.781202	6.56324	56.3991	0.000103144	0.0136237
ENSMUSG00000000120	Ngfr	nerve growth factor receptor (TNFR superfamily, member 16) [Source:MGI Symbol;Acc:MGI:97323]	5.25946	5.3861	2.59047	3.96077	-0.780965	3.97337	23.5864	0.00157758	0.0669138
ENSMUSG00000054196	Cthrc1	collagen triple helix repeat containing 1 [Source:MGI Symbol;Acc:MGI:1915838]	30.2774	19.9828	18.1825	11.3723	-0.780767	4.30976	13.479	0.00722068	0.169579
ENSMUSG00000032607	Amt	aminomethyltransferase [Source:MGI Symbol;Acc:MGI:3646700]	1.3714	1.34125	0.938988	1.11107	-0.780593	1.2479	6.64987	0.0348779	0.428447
ENSMUSG00000056054	S100a8	S100 calcium binding protein A8 (calgranulin A) [Source:MGI Symbol;Acc:MGI:88244]	389.097	362.996	264.133	181.516	-0.777031	6.58353	22.8693	0.0017251	0.0701582
ENSMUSG00000085379	2310058D17Rik	RIKEN cDNA 2310058D17 gene [Source:MGI Symbol;Acc:MGI:1922944]	0.779903	0.725853	0.455085	0.424391	-0.776543	1.19867	5.47565	0.0499439	0.521486
ENSMUSG00000002578	Ikzf4	IKAROS family zinc finger 4 [Source:MGI Symbol;Acc:MGI:1343139]	0.960766	1.26984	0.889685	0.62301	-0.776376	1.85915	10.0202	0.0147083	0.259072
ENSMUSG00000032911	Cspg4	chondroitin sulfate proteoglycan 4 [Source:MGI Symbol;Acc:MGI:2153093]	2.61008	2.75321	1.20242	1.81148	-0.775274	4.1776	18.2866	0.0032368	0.103934
ENSMUSG00000038388	Mpp6	membrane protein, palmitoylated 6 (MAGUK p55 subfamily member 6) [Source:MGI Symbol;Acc:MGI:1927340]	10.1304	9.33411	6.78529	5.87241	-0.774603	4.05748	32.9294	0.000579743	0.0366439
ENSMUSG00000040998	Npnt	nephronectin [Source:MGI Symbol;Acc:MGI:2148811]	4.52768	4.83862	2.31615	3.08297	-0.772941	4.19467	26.5548	0.00111338	0.0538128
ENSMUSG00000104708	Gm42503	predicted gene 42503 [Source:MGI Symbol;Acc:MGI:5662640]	9.85802	6.76185	4.85815	4.12622	-0.771382	3.94344	11.4892	0.0106863	0.215249
ENSMUSG00000019899	Lama2	laminin, alpha 2 [Source:MGI Symbol;Acc:MGI:99912]	6.48005	3.47411	3.30701	2.93476	-0.771222	5.32135	13.1918	0.00762155	0.175242
ENSMUSG00000000753	Serpinf1	serine (or cysteine) peptidase inhibitor, clade F, member 1 [Source:MGI Symbol;Acc:MGI:108080]	15.828	12.5802	10.9572	9.62576	-0.770854	3.24297	13.0181	0.00787782	0.178551
ENSMUSG00000025227	Mfsd13a	major facilitator superfamily domain containing 13a [Source:MGI Symbol;Acc:MGI:1922396]	10.8694	11.8807	7.2565	5.76732	-0.77028	4.11851	21.837	0.00196977	0.0767227
ENSMUSG00000085996	A830012C17Rik	RIKEN cDNA A830012C17 gene [Source:MGI Symbol;Acc:MGI:2441830]	0.932311	0.577307	0.778771	0.770545	-0.769208	1.1474	6.57767	0.0356191	0.433239
ENSMUSG00000030091	Nup210	nucleoporin 210 [Source:MGI Symbol;Acc:MGI:1859555]	13.455	9.67053	5.80013	8.42882	-0.768992	4.85578	32.1635	0.000623376	0.0379444
ENSMUSG00000056413	Adap1	ArfGAP with dual PH domains 1 [Source:MGI Symbol;Acc:MGI:2442201]	1.69974	1.81575	0.857085	0.937749	-0.768825	1.52716	6.55859	0.0358184	0.433841
ENSMUSG00000052125	F730043M19Rik	RIKEN cDNA F730043M19 gene [Source:MGI Symbol;Acc:MGI:2443237]	2.36073	1.52135	1.49318	1.34524	-0.768455	2.14608	9.32734	0.0172803	0.28427
ENSMUSG00000027654	Fam83d	family with sequence similarity 83, member D [Source:MGI Symbol;Acc:MGI:1919128]	5.35237	5.43401	3.36059	3.33228	-0.767708	3.34755	26.635	0.00110344	0.0534642
ENSMUSG00000024598	Fbn2	fibrillin 2 [Source:MGI Symbol;Acc:MGI:95490]	5.00046	5.12086	2.82345	2.88492	-0.767344	5.56738	58.0705	9.36e-05	0.0128767
ENSMUSG00000035275	Raver2	ribonucleoprotein, PTB-binding 2 [Source:MGI Symbol;Acc:MGI:2443623]	1.02233	0.863665	0.364121	0.523796	-0.765131	2.21417	8.49118	0.0212059	0.320579
ENSMUSG00000024799	Tm7sf2	transmembrane 7 superfamily member 2 [Source:MGI Symbol;Acc:MGI:1920416]	10.9448	10.9215	7.17368	8.36164	-0.764244	2.64777	16.7662	0.00409506	0.119049
ENSMUSG00000035062	Zc4h2	zinc finger, C4H2 domain containing [Source:MGI Symbol;Acc:MGI:2679294]	6.9435	6.1948	3.7009	4.12649	-0.763438	3.40682	26.7799	0.00108575	0.0531097
ENSMUSG00000035105	Egln3	egl-9 family hypoxia-inducible factor 3 [Source:MGI Symbol;Acc:MGI:1932288]	4.71987	4.34649	2.43018	2.46176	-0.761557	3.20107	20.2281	0.00244658	0.0873904
ENSMUSG00000074865	Zfp934	zinc finger protein 934 [Source:MGI Symbol;Acc:MGI:1924367]	4.97289	5.17939	3.34363	3.99448	-0.761194	1.28011	6.49788	0.0364621	0.43821
ENSMUSG00000005054	Cstb	cystatin B [Source:MGI Symbol;Acc:MGI:109514]	957.079	1087.91	645.689	516.795	-0.75927	8.48241	30.9211	0.000703439	0.0401649
ENSMUSG00000036106	Prr5	proline rich 5 (renal) [Source:MGI Symbol;Acc:MGI:1924714]	12.2408	17.349	9.61467	8.12322	-0.755706	4.22583	13.3918	0.00733948	0.171104
ENSMUSG00000079330	Lemd1	LEM domain containing 1 [Source:MGI Symbol;Acc:MGI:1922403]	1.26786	1.83358	1.01488	1.00414	-0.755076	1.03902	5.92358	0.043357	0.480935
ENSMUSG00000004633	Chn2	chimerin 2 [Source:MGI Symbol;Acc:MGI:1917243]	5.58967	6.81923	3.01049	3.66218	-0.753816	2.94554	18.9257	0.00294488	0.0976218
ENSMUSG00000050855	Zfp940	zinc finger protein 940 [Source:MGI Symbol;Acc:MGI:2446235]	1.03264	1.10893	0.669723	0.941651	-0.75362	1.23151	6.80607	0.033341	0.417356
ENSMUSG00000006457	Actn3	actinin alpha 3 [Source:MGI Symbol;Acc:MGI:99678]	1.46164	0.90182	0.890295	0.722413	-0.752865	1.55381	5.8784	0.0439684	0.48451
ENSMUSG00000051499	Zfp786	zinc finger protein 786 [Source:MGI Symbol;Acc:MGI:3026883]	0.51893	1.92734	0.571374	0.689659	-0.7528	1.55299	5.81166	0.044892	0.490639
ENSMUSG00000022797	Tfrc	transferrin receptor [Source:MGI Symbol;Acc:MGI:98822]	32.9043	34.652	20.4099	21.3319	-0.752586	6.94222	52.0399	0.000134499	0.0157696
ENSMUSG00000026072	Il1r1	interleukin 1 receptor, type I [Source:MGI Symbol;Acc:MGI:96545]	15.6245	13.628	7.62691	8.89519	-0.751426	5.76431	43.1361	0.00024749	0.0226716
ENSMUSG00000042284	Itga1	integrin alpha 1 [Source:MGI Symbol;Acc:MGI:96599]	25.0775	24.2804	12.0899	15.9144	-0.750194	7.13163	27.7251	0.000978831	0.0498488
ENSMUSG00000022708	Zbtb20	zinc finger and BTB domain containing 20 [Source:MGI Symbol;Acc:MGI:1929213]	12.0393	11.3339	5.86506	7.91977	-0.749791	7.77934	48.7847	0.000166169	0.0178895
ENSMUSG00000037001	Zfp39	zinc finger protein 39 [Source:MGI Symbol;Acc:MGI:99183]	1.06608	1.24638	0.703477	0.743821	-0.749348	2.37835	12.1168	0.00939971	0.198133
ENSMUSG00000032015	Pou2f3	POU domain, class 2, transcription factor 3 [Source:MGI Symbol;Acc:MGI:102565]	2.5237	2.61947	1.39899	1.24774	-0.748349	2.11151	11.721	0.0101864	0.208053
ENSMUSG00000025348	Itga7	integrin alpha 7 [Source:MGI Symbol;Acc:MGI:102700]	14.2672	13.2739	7.28108	8.78047	-0.74809	5.50662	38.1372	0.00036643	0.0280809
ENSMUSG00000047139	Cd24a	CD24a antigen [Source:MGI Symbol;Acc:MGI:88323]	96.2738	98.4632	59.7826	53.5829	-0.7474	7.05607	58.2953	9.24e-05	0.0128767
ENSMUSG00000024776	Stambpl1	STAM binding protein like 1 [Source:MGI Symbol;Acc:MGI:1923880]	4.38486	5.19706	2.03371	2.12039	-0.747384	2.51238	14.4882	0.00600895	0.150889
ENSMUSG00000041957	Pkp2	plakophilin 2 [Source:MGI Symbol;Acc:MGI:1914701]	2.35342	3.37805	1.42667	1.7455	-0.745534	2.94034	14.3443	0.00616498	0.153139
ENSMUSG00000031661	Nkd1	naked cuticle 1 [Source:MGI Symbol;Acc:MGI:2135954]	1.33709	1.49354	0.84204	0.821734	-0.744487	2.49223	15.9915	0.00464463	0.128307
ENSMUSG00000024597	Slc12a2	solute carrier family 12, member 2 [Source:MGI Symbol;Acc:MGI:101924]	19.2013	22.5092	11.5367	12.113	-0.74426	6.92714	52.7627	0.000128536	0.0152817
ENSMUSG00000032172	Olfm2	olfactomedin 2 [Source:MGI Symbol;Acc:MGI:3045350]	7.47398	9.50589	4.75507	4.95246	-0.743844	3.46349	17.3426	0.00373902	0.112606
ENSMUSG00000044937	Ttc41	tetratricopeptide repeat domain 41 [Source:MGI Symbol;Acc:MGI:2387653]	1.08626	0.633682	0.428178	0.705365	-0.743536	1.74971	5.62255	0.0476493	0.507884
ENSMUSG00000006958	Chrd	chordin [Source:MGI Symbol;Acc:MGI:1313268]	23.7197	22.5827	13.5684	14.7834	-0.741684	5.96668	58.6499	9.06e-05	0.0127633
ENSMUSG00000030031	Kbtbd8	kelch repeat and BTB (POZ) domain containing 8 [Source:MGI Symbol;Acc:MGI:2661430]	3.11634	2.37314	1.51033	2.12551	-0.741329	3.04158	11.2543	0.0112253	0.221771
ENSMUSG00000036880	Acaa2	acetyl-Coenzyme A acyltransferase 2 (mitochondrial 3-oxoacyl-Coenzyme A thiolase) [Source:MGI Symbol;Acc:MGI:1098623]	52.7373	56.7229	28.8568	35.207	-0.740729	6.2094	42.7784	0.000254197	0.0230568
ENSMUSG00000021451	Sema4d	sema domain, immunoglobulin domain (Ig), transmembrane domain (TM) and short cytoplasmic domain, (semaphorin) 4D [Source:MGI Symbol;Acc:MGI:109244]	2.53763	2.99604	1.66731	2.22257	-0.736779	3.24187	20.8566	0.00224449	0.0832755
ENSMUSG00000024986	Hhex	hematopoietically expressed homeobox [Source:MGI Symbol;Acc:MGI:96086]	3.77365	4.75057	2.34743	2.62892	-0.735513	2.4291	11.4739	0.0107204	0.215803
ENSMUSG00000030020	Prickle2	prickle planar cell polarity protein 2 [Source:MGI Symbol;Acc:MGI:1925144]	2.75989	2.73153	1.5669	1.66713	-0.735358	4.01256	32.849	0.000584136	0.0368606
ENSMUSG00000062611	Rps3a2	ribosomal protein S3A2 [Source:MGI Symbol;Acc:MGI:3642853]	223.789	231.885	224.946	207.16	-0.735071	2.42965	15.0322	0.00546263	0.141758
ENSMUSG00000086693	A730081D07Rik	RIKEN cDNA A730081D07 gene [Source:MGI Symbol;Acc:MGI:2441825]	1.17423	1.36181	0.740746	0.938139	-0.735014	2.19781	12.5846	0.00856712	0.187395
ENSMUSG00000035004	Igsf6	immunoglobulin superfamily, member 6 [Source:MGI Symbol;Acc:MGI:1891393]	3.99324	3.61942	1.89238	2.13987	-0.732679	3.08835	19.0632	0.0028865	0.0965196
ENSMUSG00000031872	Bean1	brain expressed, associated with Nedd4, 1 [Source:MGI Symbol;Acc:MGI:1929597]	2.23251	2.35336	1.1822	1.70212	-0.732238	2.5389	10.9214	0.0120503	0.229824
ENSMUSG00000027332	Ivd	isovaleryl coenzyme A dehydrogenase [Source:MGI Symbol;Acc:MGI:1929242]	92.3942	81.8042	47.9182	41.2778	-0.731192	6.23256	61.2499	7.84e-05	0.0118747
ENSMUSG00000022847	Thpo	thrombopoietin [Source:MGI Symbol;Acc:MGI:101875]	4.13955	3.9043	2.53106	3.02834	-0.730895	2.89	18.3306	0.00321558	0.103469
ENSMUSG00000019838	Slc16a10	solute carrier family 16 (monocarboxylic acid transporters), member 10 [Source:MGI Symbol;Acc:MGI:1919722]	1.1222	1.49875	0.730759	0.732078	-0.730179	2.46447	13.1142	0.00773474	0.176524
ENSMUSG00000036334	Igsf10	immunoglobulin superfamily, member 10 [Source:MGI Symbol;Acc:MGI:1923481]	0.757604	0.711413	0.422258	0.555481	-0.729635	3.00901	10.7506	0.0125038	0.235837
ENSMUSG00000058006	Mdn1	midasin AAA ATPase 1 [Source:MGI Symbol;Acc:MGI:1926159]	8.27509	10.3445	4.66291	8.0315	-0.72808	5.88247	27.804	0.000970525	0.0496887
ENSMUSG00000040751	Lat2	linker for activation of T cells family, member 2 [Source:MGI Symbol;Acc:MGI:1926479]	7.24084	8.79339	3.63242	5.5377	-0.728023	2.64103	12.7301	0.00832755	0.184506
ENSMUSG00000040690	Col16a1	collagen, type XVI, alpha 1 [Source:MGI Symbol;Acc:MGI:1095396]	9.56757	9.05621	5.20308	3.83982	-0.726027	4.22246	23.7318	0.00154966	0.066394
ENSMUSG00000067629	Syngap1	synaptic Ras GTPase activating protein 1 homolog (rat) [Source:MGI Symbol;Acc:MGI:3039785]	6.25387	3.86606	2.08441	3.7835	-0.725643	3.20078	14.1824	0.00634676	0.155805
ENSMUSG00000026986	Hnmt	histamine N-methyltransferase [Source:MGI Symbol;Acc:MGI:2153181]	1.89038	1.54391	0.898257	0.973991	-0.725461	1.21512	6.62741	0.0351063	0.42958
ENSMUSG00000030443	Zfp583	zinc finger protein 583 [Source:MGI Symbol;Acc:MGI:2682297]	1.16132	1.51874	0.862094	0.972738	-0.724142	1.49986	7.05851	0.0310366	0.399025
ENSMUSG00000021895	Arhgef3	Rho guanine nucleotide exchange factor (GEF) 3 [Source:MGI Symbol;Acc:MGI:1918954]	8.55758	8.24628	4.57113	5.39689	-0.723619	4.7861	27.5272	0.00100007	0.0503618
ENSMUSG00000097517	Gm26695	predicted gene, 26695 [Source:MGI Symbol;Acc:MGI:5477189]	3.4094	3.08806	1.58478	2.59846	-0.722281	2.18895	9.12673	0.0181309	0.292417
ENSMUSG00000025059	Gk	glycerol kinase [Source:MGI Symbol;Acc:MGI:106594]	5.0788	5.75272	1.935	3.66426	-0.721905	3.56751	23.5602	0.0015827	0.0669675
ENSMUSG00000043183	Simc1	SUMO-interacting motifs containing 1 [Source:MGI Symbol;Acc:MGI:2442599]	2.45587	2.81773	1.50272	2.83217	-0.72184	2.96589	13.1307	0.00771043	0.176143
ENSMUSG00000032322	Pstpip1	proline-serine-threonine phosphatase-interacting protein 1 [Source:MGI Symbol;Acc:MGI:1321396]	4.10482	3.57224	1.85775	2.75925	-0.720932	2.76507	15.7095	0.00486787	0.132566
ENSMUSG00000039476	Prrx2	paired related homeobox 2 [Source:MGI Symbol;Acc:MGI:98218]	55.1915	60.8528	30.9629	35.8548	-0.718911	4.95468	36.8913	0.000406866	0.0296639
ENSMUSG00000020532	Acaca	acetyl-Coenzyme A carboxylase alpha [Source:MGI Symbol;Acc:MGI:108451]	10.2414	10.2584	5.55771	6.71704	-0.717538	6.0051	25.4732	0.00125935	0.0585252
ENSMUSG00000050379	43349	septin 6 [Source:MGI Symbol;Acc:MGI:1888939]	1.54401	1.98846	1.48908	1.97378	-0.717325	2.51254	14.2566	0.0062626	0.154315
ENSMUSG00000032640	Chsy1	chondroitin sulfate synthase 1 [Source:MGI Symbol;Acc:MGI:2681120]	2.82078	3.01511	1.39963	1.95299	-0.716343	4.41928	21.7152	0.00200148	0.0776298
ENSMUSG00000015222	Map2	microtubule-associated protein 2 [Source:MGI Symbol;Acc:MGI:97175]	7.8562	9.38176	4.76937	6.67846	-0.71605	4.80056	30.6003	0.000726205	0.0409655
ENSMUSG00000053641	Dennd4a	DENN/MADD domain containing 4A [Source:MGI Symbol;Acc:MGI:2142979]	5.54219	5.57904	3.13957	3.87328	-0.714963	5.547	38.4597	0.000356804	0.0278187
ENSMUSG00000100005	B130024G19Rik	RIKEN cDNA B130024G19 gene [Source:MGI Symbol;Acc:MGI:3604353]	4.58371	2.42352	0.810524	1.66736	-0.714711	2.35641	8.65251	0.0203657	0.312596
ENSMUSG00000025314	Ptprj	protein tyrosine phosphatase, receptor type, J [Source:MGI Symbol;Acc:MGI:104574]	7.80926	8.63635	4.93828	5.24698	-0.714357	5.69183	50.2641	0.000150717	0.0169383
ENSMUSG00000032020	Ubash3b	ubiquitin associated and SH3 domain containing, B [Source:MGI Symbol;Acc:MGI:1920078]	1.64746	2.28048	0.935297	1.30736	-0.71435	3.24972	15.6742	0.00489681	0.133018
ENSMUSG00000042379	Esm1	endothelial cell-specific molecule 1 [Source:MGI Symbol;Acc:MGI:1918940]	4.34212	4.80216	2.60455	3.12218	-0.714245	3.25015	20.5074	0.00235403	0.0860184
ENSMUSG00000032796	Lama1	laminin, alpha 1 [Source:MGI Symbol;Acc:MGI:99892]	2.01212	2.01239	0.977275	1.48065	-0.712555	4.2301	19.2641	0.00280384	0.0948146
ENSMUSG00000034640	Tiparp	TCDD-inducible poly(ADP-ribose) polymerase [Source:MGI Symbol;Acc:MGI:2159210]	21.7918	15.9496	9.81217	11.3044	-0.710058	5.81854	38.2291	0.000363654	0.0279741
ENSMUSG00000050666	Vstm4	V-set and transmembrane domain containing 4 [Source:MGI Symbol;Acc:MGI:2444633]	3.54085	3.94316	2.59265	2.18167	-0.708896	3.0238	16.9072	0.0040041	0.117144
ENSMUSG00000029406	Pitpnm2	phosphatidylinositol transfer protein, membrane-associated 2 [Source:MGI Symbol;Acc:MGI:1336192]	7.35197	9.279	4.50324	4.81787	-0.708484	5.36779	41.2623	0.000285325	0.0246134
ENSMUSG00000039086	Ss18l1	SS18, nBAF chromatin remodeling complex subunit like 1 [Source:MGI Symbol;Acc:MGI:2444061]	2.47387	1.93592	1.30575	1.46195	-0.706786	3.04753	9.79456	0.0154886	0.266997
ENSMUSG00000001918	Slc1a5	solute carrier family 1 (neutral amino acid transporter), member 5 [Source:MGI Symbol;Acc:MGI:105305]	29.4375	30.9249	17.1348	23.9243	-0.705915	4.95228	20.6959	0.00229406	0.0841607
ENSMUSG00000059588	Calcrl	calcitonin receptor-like [Source:MGI Symbol;Acc:MGI:1926944]	23.8876	23.7784	14.5754	16.7106	-0.701552	6.2599	45.1929	0.000212999	0.0205837
ENSMUSG00000040537	Adam22	a disintegrin and metallopeptidase domain 22 [Source:MGI Symbol;Acc:MGI:1340046]	4.25156	3.16451	1.77708	2.6588	-0.700477	4.21787	22.4891	0.00181047	0.0721027
ENSMUSG00000032403	2300009A05Rik	RIKEN cDNA 2300009A05 gene [Source:MGI Symbol;Acc:MGI:1916728]	4.63124	5.1158	4.14898	4.23821	-0.700268	2.05698	10.6522	0.0127749	0.238703
ENSMUSG00000050737	Ptges	prostaglandin E synthase [Source:MGI Symbol;Acc:MGI:1927593]	176.929	209.622	111.643	118.003	-0.699611	8.45722	46.1802	0.000198613	0.0197302
ENSMUSG00000031353	Rbbp7	retinoblastoma binding protein 7, chromatin remodeling factor [Source:MGI Symbol;Acc:MGI:1194910]	157.924	185.107	102.105	99.6762	-0.698826	7.88585	47.3929	0.00018259	0.0187766
ENSMUSG00000049985	Ankrd55	ankyrin repeat domain 55 [Source:MGI Symbol;Acc:MGI:1924568]	3.75312	2.39095	2.09642	2.17941	-0.698753	2.82719	6.54138	0.0359993	0.434804
ENSMUSG00000019301	Hsd17b1	hydroxysteroid (17-beta) dehydrogenase 1 [Source:MGI Symbol;Acc:MGI:105077]	10.8422	12.5092	7.05892	6.9017	-0.697955	3.54496	22.8863	0.0017214	0.0700911
ENSMUSG00000013629	Cad	carbamoyl-phosphate synthetase 2, aspartate transcarbamylase, and dihydroorotase [Source:MGI Symbol;Acc:MGI:1916969]	61.5958	56.4704	37.3986	41.891	-0.696802	7.35822	51.7	0.000137425	0.0160717
ENSMUSG00000021313	Ryr2	ryanodine receptor 2, cardiac [Source:MGI Symbol;Acc:MGI:99685]	0.84205	0.838409	0.526786	0.576052	-0.695923	3.78695	26.973	0.00106274	0.0522615
ENSMUSG00000034303	Ccdc15	coiled-coil domain containing 15 [Source:MGI Symbol;Acc:MGI:2444488]	0.763731	0.677265	0.328329	0.649722	-0.69526	1.44435	5.80049	0.0450491	0.491773
ENSMUSG00000017493	Igfbp4	insulin-like growth factor binding protein 4 [Source:MGI Symbol;Acc:MGI:96439]	134.198	179.469	97.3087	86.8383	-0.694677	8.06967	28.9506	0.000859325	0.0459884
ENSMUSG00000041313	Slc7a1	solute carrier family 7 (cationic amino acid transporter, y+ system), member 1 [Source:MGI Symbol;Acc:MGI:88117]	11.2643	12.7321	7.4937	7.44817	-0.693285	6.00602	49.9981	0.000153356	0.016995
ENSMUSG00000020607	Fam84a	family with sequence similarity 84, member A [Source:MGI Symbol;Acc:MGI:2145011]	1.80481	1.96288	0.955624	1.03417	-0.691932	2.30268	10.5134	0.0131703	0.242453
ENSMUSG00000033752	Mnd1	meiotic nuclear divisions 1 [Source:MGI Symbol;Acc:MGI:1924165]	5.56485	4.50419	3.07334	3.04088	-0.691689	1.92149	7.4542	0.0278207	0.372219
ENSMUSG00000031101	Sash3	SAM and SH3 domain containing 3 [Source:MGI Symbol;Acc:MGI:1921381]	1.40547	1.62952	0.709297	0.967352	-0.691625	1.83776	8.22015	0.0227201	0.332348
ENSMUSG00000020089	Ppa1	pyrophosphatase (inorganic) 1 [Source:MGI Symbol;Acc:MGI:97831]	61.41	67.154	35.7397	41.8727	-0.691018	6.29452	34.4987	0.000501816	0.0337788
ENSMUSG00000046743	Fat4	FAT atypical cadherin 4 [Source:MGI Symbol;Acc:MGI:3045256]	1.35844	1.61743	0.760079	1.14414	-0.690651	4.62552	11.1059	0.011584	0.225313
ENSMUSG00000056124	B4galt6	UDP-Gal:betaGlcNAc beta 1,4-galactosyltransferase, polypeptide 6 [Source:MGI Symbol;Acc:MGI:1928380]	1.93298	2.19177	0.891025	1.27647	-0.690431	3.24587	15.1038	0.00539552	0.140587
ENSMUSG00000079012	Serpina3m	serine (or cysteine) peptidase inhibitor, clade A, member 3M [Source:MGI Symbol;Acc:MGI:98378]	4.33903	5.2229	3.07468	3.25451	-0.689971	2.63536	15.1584	0.00534507	0.139938
ENSMUSG00000035936	Aldh5a1	aldhehyde dehydrogenase family 5, subfamily A1 [Source:MGI Symbol;Acc:MGI:2441982]	6.5583	6.98184	4.14591	3.92114	-0.688808	5.18358	39.3163	0.000332756	0.0266656
ENSMUSG00000078816	Prkcg	protein kinase C, gamma [Source:MGI Symbol;Acc:MGI:97597]	5.24442	4.74762	1.94051	3.36802	-0.687521	3.38836	16.5811	0.00421852	0.120659
ENSMUSG00000019850	Tnfaip3	tumor necrosis factor, alpha-induced protein 3 [Source:MGI Symbol;Acc:MGI:1196377]	1.74621	1.69839	1.04475	1.18607	-0.686369	2.75986	16.1864	0.00449794	0.126222
ENSMUSG00000003526	Prodh	proline dehydrogenase [Source:MGI Symbol;Acc:MGI:97770]	30.8818	25.9547	17.1729	17.4094	-0.68611	5.36361	46.1447	0.000199109	0.0197302
ENSMUSG00000034317	Trim59	tripartite motif-containing 59 [Source:MGI Symbol;Acc:MGI:1914199]	34.3077	39.1299	21.9265	25.2885	-0.685118	6.45926	37.246	0.000394799	0.0290136
ENSMUSG00000047428	Dlk2	delta like non-canonical Notch ligand 2 [Source:MGI Symbol;Acc:MGI:2146838]	21.9323	22.7043	13.3065	15.8451	-0.684538	4.38551	29.5146	0.000810568	0.0440478
ENSMUSG00000101225	1700008J07Rik	RIKEN cDNA 1700008J07 gene [Source:MGI Symbol;Acc:MGI:1916610]	0.843256	1.07261	0.851128	0.968458	-0.683625	1.89066	7.58586	0.0268463	0.365983
ENSMUSG00000016028	Celsr1	cadherin, EGF LAG seven-pass G-type receptor 1 [Source:MGI Symbol;Acc:MGI:1100883]	1.38579	1.87071	0.992221	0.921192	-0.682518	3.98146	12.4462	0.0088033	0.189869
ENSMUSG00000051397	Tacstd2	tumor-associated calcium signal transducer 2 [Source:MGI Symbol;Acc:MGI:1861606]	7.70037	9.21246	6.25497	5.72932	-0.681721	3.56138	21.4076	0.00208449	0.0797017
ENSMUSG00000048126	Col6a3	collagen, type VI, alpha 3 [Source:MGI Symbol;Acc:MGI:88461]	17.3339	25.1635	11.7478	19.2728	-0.681317	6.47334	10.5089	0.0131835	0.242566
ENSMUSG00000027200	Sema6d	sema domain, transmembrane domain (TM), and cytoplasmic domain, (semaphorin) 6D [Source:MGI Symbol;Acc:MGI:2387661]	8.47653	7.72799	4.93545	5.54498	-0.68062	5.437	37.7495	0.000378442	0.0284658
ENSMUSG00000036867	Smad6	SMAD family member 6 [Source:MGI Symbol;Acc:MGI:1336883]	21.4265	31.5925	15.1944	17.3113	-0.679255	5.89133	20.222	0.00244866	0.0873968
ENSMUSG00000085793	Lin52	lin-52 homolog (C. elegans) [Source:MGI Symbol;Acc:MGI:3045391]	11.3549	11.3764	6.207	6.52829	-0.678755	4.19337	23.6313	0.00156889	0.0667511
ENSMUSG00000030340	Scnn1a	sodium channel, nonvoltage-gated 1 alpha [Source:MGI Symbol;Acc:MGI:101782]	0.968664	0.740084	0.873906	0.690754	-0.678132	1.47272	6.24001	0.0393684	0.455783
ENSMUSG00000000290	Itgb2	integrin beta 2 [Source:MGI Symbol;Acc:MGI:96611]	5.70419	6.12638	3.30758	4.11756	-0.677583	3.85495	20.1089	0.00248747	0.0879643
ENSMUSG00000060962	Dmkn	dermokine [Source:MGI Symbol;Acc:MGI:1920962]	2119.97	2030.16	1908.01	1564.66	-0.676288	10.3373	35.1813	0.000472086	0.0324185
ENSMUSG00000026255	Efhd1	EF hand domain containing 1 [Source:MGI Symbol;Acc:MGI:1921607]	3.81568	4.01937	2.85669	2.87478	-0.676101	2.20642	7.26876	0.0292717	0.383612
ENSMUSG00000041119	Pde9a	phosphodiesterase 9A [Source:MGI Symbol;Acc:MGI:1277179]	8.76352	6.71442	3.09949	5.18052	-0.676086	2.86841	8.89756	0.0191694	0.302496
ENSMUSG00000033991	Ttc37	tetratricopeptide repeat domain 37 [Source:MGI Symbol;Acc:MGI:2679923]	13.8903	12.6808	7.63729	9.13318	-0.675811	6.29477	40.3366	0.000306734	0.0255617
ENSMUSG00000047793	Sned1	sushi, nidogen and EGF-like domains 1 [Source:MGI Symbol;Acc:MGI:3045960]	75.2653	64.9419	35.4156	42.3999	-0.674597	8.04237	28.6511	0.000886731	0.0470182
ENSMUSG00000069601	Ank3	ankyrin 3, epithelial [Source:MGI Symbol;Acc:MGI:88026]	2.34194	2.84276	1.86775	1.08527	-0.673977	2.55935	7.50967	0.0274047	0.36896
ENSMUSG00000013921	Clip3	CAP-GLY domain containing linker protein 3 [Source:MGI Symbol;Acc:MGI:1923936]	7.75443	6.75198	3.61014	3.39643	-0.673956	3.1928	18.8133	0.0029937	0.0988134
ENSMUSG00000023033	Scn8a	sodium channel, voltage-gated, type VIII, alpha [Source:MGI Symbol;Acc:MGI:103169]	10.195	8.37982	7.58067	4.83343	-0.673394	3.15942	12.4103	0.00886589	0.190463
ENSMUSG00000027009	Itga4	integrin alpha 4 [Source:MGI Symbol;Acc:MGI:96603]	2.79627	3.01115	1.50982	1.88939	-0.673068	4.85673	21.9437	0.00194251	0.0758534
ENSMUSG00000021514	Zfp369	zinc finger protein 369 [Source:MGI Symbol;Acc:MGI:2176229]	6.92366	7.30822	4.72994	4.56089	-0.672744	3.77282	24.4738	0.00141653	0.0625294
ENSMUSG00000033227	Wnt6	wingless-type MMTV integration site family, member 6 [Source:MGI Symbol;Acc:MGI:98960]	29.8401	35.9657	17.828	25.0778	-0.672575	5.90932	13.6936	0.00693866	0.165528
ENSMUSG00000031403	Dkc1	dyskeratosis congenita 1, dyskerin [Source:MGI Symbol;Acc:MGI:1861727]	42.5004	51.2981	21.3351	29.7482	-0.672367	5.66908	32.8105	0.000586257	0.0369037
ENSMUSG00000000531	Grasp	GRP1 (general receptor for phosphoinositides 1)-associated scaffold protein [Source:MGI Symbol;Acc:MGI:1860303]	3.29746	3.31556	2.54204	2.25589	-0.672264	2.5917	13.3418	0.00740875	0.171956
ENSMUSG00000061032	Rrp1	ribosomal RNA processing 1 homolog (S. cerevisiae) [Source:MGI Symbol;Acc:MGI:1203500]	92.5847	87.6642	55.5543	56.7356	-0.670453	7.59785	48.7436	0.000166625	0.0178969
ENSMUSG00000050332	Amer1	APC membrane recruitment 1 [Source:MGI Symbol;Acc:MGI:1919595]	5.74941	5.57955	2.68514	3.98559	-0.669838	5.44937	16.3445	0.00438326	0.123909
ENSMUSG00000092500	Gm20400	predicted gene 20400 [Source:MGI Symbol;Acc:MGI:5141865]	27.8583	20.9011	15.0893	13.2341	-0.669318	3.29912	9.55042	0.0163935	0.277202
ENSMUSG00000031400	G6pdx	glucose-6-phosphate dehydrogenase X-linked [Source:MGI Symbol;Acc:MGI:105979]	71.5498	75.3688	38.9086	50.7131	-0.669248	7.22212	40.312	0.000307331	0.0255617
ENSMUSG00000102712	Gm37758	predicted gene, 37758 [Source:MGI Symbol;Acc:MGI:5610986]	23.8298	25.0277	19.923	26.9914	-0.668873	1.96133	7.36637	0.0284961	0.377637
ENSMUSG00000022367	Has2	hyaluronan synthase 2 [Source:MGI Symbol;Acc:MGI:107821]	1.57225	1.77767	0.717056	1.32592	-0.668292	2.65329	7.67037	0.0262439	0.361082
ENSMUSG00000020101	Vsir	V-set immunoregulatory receptor [Source:MGI Symbol;Acc:MGI:1921298]	14.588	13.0801	9.18259	8.63578	-0.667972	5.47998	32.5333	0.000601803	0.037372
ENSMUSG00000001588	Acap1	ArfGAP with coiled-coil, ankyrin repeat and PH domains 1 [Source:MGI Symbol;Acc:MGI:2388270]	5.44988	5.09879	2.71036	3.11006	-0.66785	3.47052	10.9553	0.0119629	0.2292
ENSMUSG00000010095	Slc3a2	solute carrier family 3 (activators of dibasic and neutral amino acid transport), member 2 [Source:MGI Symbol;Acc:MGI:96955]	47.0006	59.5576	30.6203	37.7803	-0.667439	6.87475	23.2103	0.00165285	0.0686128
ENSMUSG00000000340	Dbt	dihydrolipoamide branched chain transacylase E2 [Source:MGI Symbol;Acc:MGI:105386]	20.8991	23.423	13.3926	13.1066	-0.66578	5.65178	48.3902	0.000170625	0.0181992
ENSMUSG00000028755	Cda	cytidine deaminase [Source:MGI Symbol;Acc:MGI:1919519]	25.5865	24.5694	15.1807	11.1579	-0.665193	4.01588	19.3977	0.00275053	0.0937417
ENSMUSG00000020212	Mdm1	transformed mouse 3T3 cell double minute 1 [Source:MGI Symbol;Acc:MGI:96951]	9.97097	9.30948	5.64068	6.1864	-0.664325	4.81785	33.7798	0.000535745	0.0348673
ENSMUSG00000006342	Susd2	sushi domain containing 2 [Source:MGI Symbol;Acc:MGI:1918983]	51.7743	48.3473	26.4065	35.9472	-0.661958	6.94588	27.5898	0.000993287	0.05013
ENSMUSG00000021118	Plek2	pleckstrin 2 [Source:MGI Symbol;Acc:MGI:1351466]	4.32566	3.60185	2.50962	3.06136	-0.661717	2.71406	9.48053	0.0166649	0.278654
ENSMUSG00000037370	Enpp1	ectonucleotide pyrophosphatase/phosphodiesterase 1 [Source:MGI Symbol;Acc:MGI:97370]	1.16831	1.15795	0.618162	0.951367	-0.660134	2.36343	7.30134	0.0290098	0.382246
ENSMUSG00000033105	Lss	lanosterol synthase [Source:MGI Symbol;Acc:MGI:1336155]	65.604	64.3585	42.2268	40.2761	-0.656793	6.72352	45.0439	0.000215283	0.0207528
ENSMUSG00000019846	Lama4	laminin, alpha 4 [Source:MGI Symbol;Acc:MGI:109321]	9.5036	9.49822	5.15376	6.89856	-0.656708	5.85211	24.9782	0.00133426	0.0602209
ENSMUSG00000024665	Fads2	fatty acid desaturase 2 [Source:MGI Symbol;Acc:MGI:1930079]	20.7471	21.3628	10.7067	13.2555	-0.655991	4.54655	19.5909	0.00267572	0.0920862
ENSMUSG00000029084	Cd38	CD38 antigen [Source:MGI Symbol;Acc:MGI:107474]	11.7071	10.2644	7.21725	7.18516	-0.655492	4.77923	29.4211	0.000818401	0.044365
ENSMUSG00000022912	Pros1	protein S (alpha) [Source:MGI Symbol;Acc:MGI:1095733]	81.9158	76.4607	52.4573	52.8961	-0.653805	7.52586	60.5095	8.16e-05	0.0120557
ENSMUSG00000058761	Rnf169	ring finger protein 169 [Source:MGI Symbol;Acc:MGI:1920257]	5.02561	5.04674	3.15144	3.14162	-0.652713	4.73828	20.6142	0.0023198	0.0849695
ENSMUSG00000031179	3830417A13Rik	RIKEN cDNA 3830417A13 gene [Source:MGI Symbol;Acc:MGI:1917946]	5.29828	7.26683	4.90904	3.92786	-0.651906	3.23324	7.96874	0.0242508	0.344992
ENSMUSG00000024754	Tmem2	transmembrane protein 2 [Source:MGI Symbol;Acc:MGI:1890373]	6.20485	7.29201	3.51418	4.71401	-0.65185	5.44538	13.8392	0.00675524	0.162492
ENSMUSG00000051177	Plcb1	phospholipase C, beta 1 [Source:MGI Symbol;Acc:MGI:97613]	2.48375	2.66984	1.48642	2.02378	-0.651683	3.85845	6.272	0.038992	0.453276
ENSMUSG00000072066	6720489N17Rik	RIKEN cDNA 6720489N17 gene [Source:MGI Symbol;Acc:MGI:2443901]	2.93633	3.8713	2.53812	1.76411	-0.651616	2.75445	13.7798	0.00682926	0.163759
ENSMUSG00000002006	Pdzd4	PDZ domain containing 4 [Source:MGI Symbol;Acc:MGI:2443483]	1.55906	1.26187	0.831856	1.00158	-0.650455	2.89565	7.94437	0.0244062	0.34624
ENSMUSG00000053964	Lgals4	lectin, galactose binding, soluble 4 [Source:MGI Symbol;Acc:MGI:107536]	7.52145	4.50441	3.14202	3.78193	-0.650188	2.14717	7.56618	0.0269891	0.366845
ENSMUSG00000024965	Fermt3	fermitin family member 3 [Source:MGI Symbol;Acc:MGI:2147790]	2.16812	2.3203	1.3727	1.27946	-0.650172	2.5266	11.4057	0.0108742	0.217498
ENSMUSG00000087579	Hectd2os	Hectd2, opposite strand [Source:MGI Symbol;Acc:MGI:1919243]	2.87821	2.39632	1.56985	1.87632	-0.649168	2.07551	9.09738	0.0182598	0.29353
ENSMUSG00000028393	Alad	aminolevulinate, delta-, dehydratase [Source:MGI Symbol;Acc:MGI:96853]	40.9481	39.0122	27.5212	21.207	-0.648694	5.18039	17.329	0.00374699	0.112772
ENSMUSG00000075284	Wipf1	WAS/WASL interacting protein family, member 1 [Source:MGI Symbol;Acc:MGI:2178801]	6.67471	8.3838	5.87685	4.57137	-0.647555	4.69724	11.7579	0.0101096	0.207128
ENSMUSG00000097042	Gm17491	predicted gene, 17491 [Source:MGI Symbol;Acc:MGI:4937125]	1.62886	1.69179	1.4639	1.18103	-0.64678	1.78324	8.04709	0.02376	0.341701
ENSMUSG00000000934	Top1mt	DNA topoisomerase 1, mitochondrial [Source:MGI Symbol;Acc:MGI:1920210]	11.141	10.5079	6.33405	7.42671	-0.6461	4.56676	22.848	0.00172976	0.0702536
ENSMUSG00000020032	Nuak1	NUAK family, SNF1-like kinase, 1 [Source:MGI Symbol;Acc:MGI:1925226]	1.30995	1.89482	1.18653	1.29303	-0.645653	3.02339	11.3616	0.010975	0.218592
ENSMUSG00000020654	Adcy3	adenylate cyclase 3 [Source:MGI Symbol;Acc:MGI:99675]	2.23422	2.18613	2.07482	3.28426	-0.645516	3.51082	8.76959	0.0197826	0.30806
ENSMUSG00000096916	Zfp850	zinc finger protein 850 [Source:MGI Symbol;Acc:MGI:3036281]	2.15577	2.51738	1.72827	1.5596	-0.643859	3.56524	14.6619	0.0058272	0.148076
ENSMUSG00000031465	Angpt2	angiopoietin 2 [Source:MGI Symbol;Acc:MGI:1202890]	217.44	214.006	154.232	122.98	-0.643637	9.27816	32.6614	0.000594557	0.0371723
ENSMUSG00000021592	Arsk	arylsulfatase K [Source:MGI Symbol;Acc:MGI:1924291]	8.58239	7.50721	4.31861	4.4972	-0.643288	4.52281	26.4661	0.00112451	0.0542567
ENSMUSG00000024300	Myo1f	myosin IF [Source:MGI Symbol;Acc:MGI:107711]	1.85799	1.76299	1.83295	1.11763	-0.642884	2.74882	11.3037	0.0111092	0.220452
ENSMUSG00000038594	Cep85l	centrosomal protein 85-like [Source:MGI Symbol;Acc:MGI:3642684]	2.07746	2.12906	1.25811	1.15052	-0.642745	2.67243	12.2521	0.00914858	0.194302
ENSMUSG00000030499	Kctd15	potassium channel tetramerisation domain containing 15 [Source:MGI Symbol;Acc:MGI:2385276]	5.33859	5.29627	2.37699	4.10907	-0.639518	3.27792	9.51171	0.0165431	0.277997
ENSMUSG00000078794	Dact3	dishevelled-binding antagonist of beta-catenin 3 [Source:MGI Symbol;Acc:MGI:3654828]	5.13728	4.91083	2.72812	3.80763	-0.638733	3.51447	5.83397	0.0445806	0.488626
ENSMUSG00000026547	Tagln2	transgelin 2 [Source:MGI Symbol;Acc:MGI:1312985]	235.465	291.428	142.292	180.561	-0.637894	7.93791	24.4816	0.00141521	0.0625294
ENSMUSG00000038910	Plcl2	phospholipase C-like 2 [Source:MGI Symbol;Acc:MGI:1352756]	4.50643	4.36175	2.81046	2.92712	-0.636623	4.26576	23.9617	0.00150677	0.0652898
ENSMUSG00000038074	Fkbp14	FK506 binding protein 14 [Source:MGI Symbol;Acc:MGI:2387639]	24.8365	25.0735	15.6557	16.3005	-0.635825	5.61814	37.2767	0.000393778	0.0290066
ENSMUSG00000026589	Sec16b	SEC16 homolog B (S. cerevisiae) [Source:MGI Symbol;Acc:MGI:2148802]	1.26403	1.2547	0.478347	0.646235	-0.635741	1.80529	7.37655	0.0284167	0.377019
ENSMUSG00000059751	Rps3a3	ribosomal protein S3A3 [Source:MGI Symbol;Acc:MGI:3643406]	370.632	367.99	282.966	265.072	-0.632243	7.13156	44.3002	0.000227165	0.0214689
ENSMUSG00000022863	Btg3	B cell translocation gene 3 [Source:MGI Symbol;Acc:MGI:109532]	13.0673	18.4613	12.3977	12.4468	-0.63155	2.18119	9.4903	0.0166266	0.278654
ENSMUSG00000022864	D16Ertd472e	DNA segment, Chr 16, ERATO Doi 472, expressed [Source:MGI Symbol;Acc:MGI:1196400]	4.57626	5.06981	2.89937	2.75861	-0.631444	3.11093	16.1013	0.00456129	0.126966
ENSMUSG00000075028	Prdm11	PR domain containing 11 [Source:MGI Symbol;Acc:MGI:2685553]	2.25008	2.64046	1.52796	1.41354	-0.629328	3.09709	14.6493	0.00584017	0.148266
ENSMUSG00000027955	Fam198b	family with sequence similarity 198, member B [Source:MGI Symbol;Acc:MGI:1915909]	8.56343	8.71164	4.44543	5.07131	-0.629176	4.21862	24.5046	0.00141132	0.0625294
ENSMUSG00000030579	Tyrobp	TYRO protein tyrosine kinase binding protein [Source:MGI Symbol;Acc:MGI:1277211]	28.0503	31.6283	22.3864	19.0228	-0.628795	3.37459	13.4577	0.00724947	0.169939
ENSMUSG00000038930	Rccd1	RCC1 domain containing 1 [Source:MGI Symbol;Acc:MGI:2444156]	6.42549	5.12417	4.23012	2.82961	-0.628107	2.51299	11.5772	0.010493	0.2129
ENSMUSG00000064350	mt-Ty	mitochondrially encoded tRNA tyrosine [Source:MGI Symbol;Acc:MGI:102470]	20467.5	19284.7	13542.9	11810	-0.628037	2.79935	12.9874	0.00792428	0.179251
ENSMUSG00000056380	Gpr50	G-protein-coupled receptor 50 [Source:MGI Symbol;Acc:MGI:1333877]	2.99781	4.28442	2.14356	2.14483	-0.627818	2.67788	10.7934	0.0123881	0.234397
ENSMUSG00000031843	Mphosph6	M phase phosphoprotein 6 [Source:MGI Symbol;Acc:MGI:1915783]	15.334	16.6483	10.9874	10.0159	-0.627468	3.75346	19.0089	0.00290937	0.0969435
ENSMUSG00000053835	H2-T24	histocompatibility 2, T region locus 24 [Source:MGI Symbol;Acc:MGI:95958]	1.93517	2.15062	1.90665	1.26971	-0.627215	2.22299	6.4195	0.0373153	0.443148
ENSMUSG00000026620	Mark1	MAP/microtubule affinity regulating kinase 1 [Source:MGI Symbol;Acc:MGI:2664902]	1.48808	1.10819	0.686002	0.642246	-0.626885	2.15537	9.17343	0.0179282	0.290905
ENSMUSG00000032281	Acsbg1	acyl-CoA synthetase bubblegum family member 1 [Source:MGI Symbol;Acc:MGI:2385656]	71.5896	75.1442	52.0077	39.6436	-0.62542	7.411	23.9416	0.00151046	0.0652898
ENSMUSG00000021699	Pde4d	phosphodiesterase 4D, cAMP specific [Source:MGI Symbol;Acc:MGI:99555]	6.02452	5.98635	3.48101	3.87843	-0.625258	4.11663	24.2668	0.00145215	0.0637701
ENSMUSG00000027375	Mal	myelin and lymphocyte protein, T cell differentiation protein [Source:MGI Symbol;Acc:MGI:892970]	23.4666	24.3544	12.1561	14.0592	-0.62449	5.34439	31.6494	0.000655022	0.0389446
ENSMUSG00000003228	Grk5	G protein-coupled receptor kinase 5 [Source:MGI Symbol;Acc:MGI:109161]	4.41776	6.36962	3.19415	3.60397	-0.624453	4.13328	11.4164	0.0108497	0.217456
ENSMUSG00000023169	Slc38a1	solute carrier family 38, member 1 [Source:MGI Symbol;Acc:MGI:2145895]	16.5373	17.1784	11.3222	9.57071	-0.622499	6.70951	34.8928	0.000484371	0.0330649
ENSMUSG00000043421	Hilpda	hypoxia inducible lipid droplet associated [Source:MGI Symbol;Acc:MGI:1916823]	51.6887	50.0315	37.7702	30.7385	-0.622212	4.9661	20.2455	0.00244066	0.0873523
ENSMUSG00000027201	Myef2	myelin basic protein expression factor 2, repressor [Source:MGI Symbol;Acc:MGI:104592]	16.1113	16.8781	9.28111	12.81	-0.621902	5.02039	31.6859	0.000652704	0.0388809
ENSMUSG00000028716	Pdzk1ip1	PDZK1 interacting protein 1 [Source:MGI Symbol;Acc:MGI:1914432]	252.065	228.585	164.763	157.896	-0.621662	6.38588	42.8043	0.000253703	0.0230568
ENSMUSG00000039062	Anpep	alanyl (membrane) aminopeptidase [Source:MGI Symbol;Acc:MGI:5000466]	27.5207	24.9903	13.9484	28.6629	-0.621601	5.93451	32.3604	0.000611768	0.0375939
ENSMUSG00000036036	Zfp57	zinc finger protein 57 [Source:MGI Symbol;Acc:MGI:99204]	30.2166	29.8698	14.7954	21.4322	-0.620565	5.27948	8.39408	0.021733	0.324818
ENSMUSG00000036202	Rif1	replication timing regulatory factor 1 [Source:MGI Symbol;Acc:MGI:1098622]	11.1638	10.3014	5.87617	7.21811	-0.620398	6.06386	25.2378	0.00129428	0.0593992
ENSMUSG00000053898	Ech1	enoyl coenzyme A hydratase 1, peroxisomal [Source:MGI Symbol;Acc:MGI:1858208]	181.769	175.869	117.045	112.672	-0.619467	6.86623	39.3842	0.000330938	0.0265885
ENSMUSG00000021136	Smoc1	SPARC related modular calcium binding 1 [Source:MGI Symbol;Acc:MGI:1929878]	36.3961	34.7817	19.7342	25.8036	-0.619421	6.68366	27.0406	0.00105483	0.0521509
ENSMUSG00000039683	Sdk1	sidekick cell adhesion molecule 1 [Source:MGI Symbol;Acc:MGI:2444413]	1.67601	1.35787	0.966573	1.40036	-0.619261	3.29826	17.399	0.00370638	0.112136
ENSMUSG00000085505	Gm12868	predicted gene 12868 [Source:MGI Symbol;Acc:MGI:3651004]	28.0012	30.3545	20.9188	25.9823	-0.618724	4.58648	9.92608	0.0150276	0.262124
ENSMUSG00000086320	Gm12840	predicted gene 12840 [Source:MGI Symbol;Acc:MGI:3650917]	424.157	308.891	205.765	240.573	-0.618311	6.01194	15.4611	0.00507592	0.135469
ENSMUSG00000057440	Mpp7	membrane protein, palmitoylated 7 (MAGUK p55 subfamily member 7) [Source:MGI Symbol;Acc:MGI:1922989]	1.78094	2.0888	1.1094	1.51802	-0.618139	3.26674	16.2053	0.00448406	0.125986
ENSMUSG00000022704	Qtrt2	queuine tRNA-ribosyltransferase accessory subunit 2 [Source:MGI Symbol;Acc:MGI:1922194]	14.176	18.381	9.56155	11.1421	-0.618136	4.30109	26.7137	0.00109379	0.0532092
ENSMUSG00000027239	Mdk	midkine [Source:MGI Symbol;Acc:MGI:96949]	13.9265	13.8079	9.55279	9.97831	-0.617938	3.15858	13.6296	0.00702131	0.166167
ENSMUSG00000073791	Efcab7	EF-hand calcium binding domain 7 [Source:MGI Symbol;Acc:MGI:2385199]	3.61974	5.59602	3.40024	4.13047	-0.617865	2.17297	7.48343	0.0276005	0.369917
ENSMUSG00000021318	Gli3	GLI-Kruppel family member GLI3 [Source:MGI Symbol;Acc:MGI:95729]	8.0899	8.61837	4.88019	5.83085	-0.617628	5.81834	27.43	0.00101071	0.0505114
ENSMUSG00000001020	S100a4	S100 calcium binding protein A4 [Source:MGI Symbol;Acc:MGI:1330282]	1720.27	1813.28	1191.82	1030.02	-0.61739	2.93164	7.06793	0.0309547	0.398194
ENSMUSG00000023908	Pkmyt1	protein kinase, membrane associated tyrosine/threonine 1 [Source:MGI Symbol;Acc:MGI:2137630]	3.94184	3.67715	2.24767	2.91411	-0.616992	2.67268	9.904	0.0151037	0.26292
ENSMUSG00000020525	Ppm1d	protein phosphatase 1D magnesium-dependent, delta isoform [Source:MGI Symbol;Acc:MGI:1858214]	13.7944	14.4874	8.4613	8.6156	-0.614417	5.28586	31.2931	0.000678159	0.0394548
ENSMUSG00000025195	Dnmbp	dynamin binding protein [Source:MGI Symbol;Acc:MGI:1917352]	7.05848	7.82308	4.4388	4.65262	-0.61401	5.14808	32.4279	0.000607856	0.0375939
ENSMUSG00000025498	Irf7	interferon regulatory factor 7 [Source:MGI Symbol;Acc:MGI:1859212]	56.346	57.4673	39.8111	41.0363	-0.613645	5.92052	22.3047	0.00185379	0.0733006
ENSMUSG00000032047	Acat1	acetyl-Coenzyme A acetyltransferase 1 [Source:MGI Symbol;Acc:MGI:87870]	62.9385	63.6584	43.8957	37.9969	-0.613586	7.256	47.8958	0.000176428	0.018476
ENSMUSG00000073678	Pgap1	post-GPI attachment to proteins 1 [Source:MGI Symbol;Acc:MGI:2443342]	1.09516	0.81627	0.470472	0.681289	-0.61344	3.07496	5.84576	0.044417	0.487412
ENSMUSG00000054074	Skida1	SKI/DACH domain containing 1 [Source:MGI Symbol;Acc:MGI:1919918]	3.70503	3.13658	1.64988	2.33695	-0.611165	3.26226	13.2592	0.007525	0.173612
ENSMUSG00000019539	Rcn3	reticulocalbin 3, EF-hand calcium binding domain [Source:MGI Symbol;Acc:MGI:1277122]	38.0441	36.5709	24.6414	24.2428	-0.61113	5.56847	37.8466	0.000375388	0.0284493
ENSMUSG00000036875	Dna2	DNA replication helicase/nuclease 2 [Source:MGI Symbol;Acc:MGI:2443732]	3.8888	3.4157	2.14013	2.94679	-0.610285	3.4	16.5854	0.00421558	0.120649
ENSMUSG00000038587	Akap12	A kinase (PRKA) anchor protein (gravin) 12 [Source:MGI Symbol;Acc:MGI:1932576]	4.63474	5.31424	3.171	3.49474	-0.606307	5.13141	25.4295	0.00126574	0.0585568
ENSMUSG00000021994	Wnt5a	wingless-type MMTV integration site family, member 5A [Source:MGI Symbol;Acc:MGI:98958]	50.6026	66.0806	30.5847	41.3956	-0.60545	7.52113	18.5739	0.00310121	0.100852
ENSMUSG00000051515	Fam181b	family with sequence similarity 181, member B [Source:MGI Symbol;Acc:MGI:1930951]	16.4809	18.0632	11.6995	9.62267	-0.604791	4.67845	19.7737	0.00260726	0.0906013
ENSMUSG00000003559	As3mt	arsenic (+3 oxidation state) methyltransferase [Source:MGI Symbol;Acc:MGI:1929882]	5.92049	6.54256	3.58546	4.45722	-0.604558	3.44299	17.2375	0.00380093	0.113432
ENSMUSG00000002489	Tiam1	T cell lymphoma invasion and metastasis 1 [Source:MGI Symbol;Acc:MGI:103306]	1.89929	1.75644	1.04007	1.73281	-0.604527	2.93636	8.9935	0.0187256	0.298664
ENSMUSG00000032184	Lysmd2	LysM, putative peptidoglycan-binding, domain containing 2 [Source:MGI Symbol;Acc:MGI:1917332]	8.0168	7.71555	5.04538	5.08627	-0.602903	3.07061	13.404	0.00732283	0.170933
ENSMUSG00000065954	Tacc1	transforming, acidic coiled-coil containing protein 1 [Source:MGI Symbol;Acc:MGI:2443510]	84.4518	92.2104	54.9996	56.647	-0.602769	9.09155	51.5142	0.000139058	0.0161053
ENSMUSG00000046807	Lrrc75b	leucine rich repeat containing 75B [Source:MGI Symbol;Acc:MGI:2143657]	2.0262	2.11151	1.20446	1.36941	-0.602726	3.17139	11.7626	0.0100997	0.207017
ENSMUSG00000031432	Prps1	phosphoribosyl pyrophosphate synthetase 1 [Source:MGI Symbol;Acc:MGI:97775]	25.1097	25.8292	13.9184	17.2982	-0.601539	5.07533	15.6926	0.00488167	0.132863
ENSMUSG00000062075	Lmnb2	lamin B2 [Source:MGI Symbol;Acc:MGI:96796]	6.65343	6.94832	4.1655	5.51144	-0.601373	4.53005	12.3088	0.00904599	0.193152
ENSMUSG00000051339	2900026A02Rik	RIKEN cDNA 2900026A02 gene [Source:MGI Symbol;Acc:MGI:1920194]	4.83407	5.84635	3.16203	3.73723	-0.600879	4.70379	18.8194	0.00299103	0.0988134
ENSMUSG00000029762	Akr1b8	aldo-keto reductase family 1, member B8 [Source:MGI Symbol;Acc:MGI:107673]	15.6276	9.99895	7.6839	6.55454	-0.600626	3.81082	6.40788	0.037444	0.444332
