# Supplementary material for: Menin directs regionalized decidual transformation through epigenetically setting PTX3 to balance FGF and BMP signaling
Source: Nat Commun. 2022 Feb 22;13:1006. doi: 10.1038/s41467-022-28657-2 (PMC8864016; doi:10.1038/s41467-022-28657-2)
Supplement: Supplementary file 5 — Supplementary Data 2 [file 41467_2022_28657_MOESM5_ESM.xlsx]

## Sheet: Sheet1
Supplementary Data 2. Genes significantly upregulated by Men1 ablation in day 8 uteri
ensembl_gene_id	mgi_symbol	description	D8WT1_FPKM	D8WT2_FPKM	D8KO1_FPKM	D8KO2_FPKM	logFC	logCPM	F	PValue	FDR
ENSMUSG00000067017	Gm3608	predicted gene 3608 [Source:MGI Symbol;Acc:MGI:3804932]	44.7875	46.8524	61.2999	52.2574	6.84015	3.31083	74.0238	4.14e-05	0.00822295
ENSMUSG00000101639	Gm8597	predicted gene 8597 [Source:MGI Symbol;Acc:MGI:3779808]	7.71571	7.6543	20.0892	18.1061	6.68518	-0.18155	40.4089	0.000552186	0.0357857
ENSMUSG00000068877	Selenbp2	selenium binding protein 2 [Source:MGI Symbol;Acc:MGI:104859]	18.6502	20.3484	64.5826	53.4391	6.17969	1.36272	54.5732	0.000115007	0.0143612
ENSMUSG00000084347	Akt2-ps	thymoma viral proto-oncogene 2, pseudogene [Source:MGI Symbol;Acc:MGI:108506]	5.6212	6.49237	6.56852	6.53682	5.95568	-0.702998	15.5975	0.00663754	0.160688
ENSMUSG00000042962	Gm5436	predicted pseudogene 5436 [Source:MGI Symbol;Acc:MGI:3643291]	24.1275	28.4566	22.9457	23.9349	5.85975	-0.76697	20.1485	0.0035498	0.109555
ENSMUSG00000083692	Gm9575	predicted gene 9575 [Source:MGI Symbol;Acc:MGI:3779984]	5.83493	5.69727	4.5528	5.2486	5.2346	-1.13929	8.74482	0.0235361	0.339541
ENSMUSG00000099397	Gm7809	predicted gene 7809 [Source:MGI Symbol;Acc:MGI:3643362]	28.897	27.5657	32.1187	36.749	5.14863	1.21778	38.8846	0.000344608	0.0272833
ENSMUSG00000022057	Adamdec1	ADAM-like, decysin 1 [Source:MGI Symbol;Acc:MGI:1917650]	1.20543	0.780618	39.5314	17.9096	5.01925	5.24295	80.7489	3.08e-05	0.00686534
ENSMUSG00000079311	Gm3222	predicted pseudogene 3222 [Source:MGI Symbol;Acc:MGI:3781401]	16.5246	17.5444	18.1014	18.66	4.8856	-1.31971	8.55373	0.0245907	0.347042
ENSMUSG00000098021	Gm9522	predicted gene 9522 [Source:MGI Symbol;Acc:MGI:3779931]	1.73385	1.48632	1.76048	1.96968	4.88466	-1.3198	8.62432	0.024194	0.344929
ENSMUSG00000052143	Gm9869	predicted gene 9869 [Source:MGI Symbol;Acc:MGI:3642719]	1.0843	0.811299	0.820815	2.70715	4.8828	-1.31996	5.8885	0.0488969	0.515326
ENSMUSG00000080242	Atp6v0c-ps2	ATPase, H+ transporting, lysosomal V0 subunit C, pseudogene 2 [Source:MGI Symbol;Acc:MGI:2151816]	83.8573	94.7895	129.776	103.155	4.66989	-1.41942	6.72192	0.0387708	0.45216
ENSMUSG00000025701	Alox5	arachidonate 5-lipoxygenase [Source:MGI Symbol;Acc:MGI:87999]	3.63114	2.91945	115.607	82.7302	4.4149	5.18629	308.006	2.69e-07	0.000689498
ENSMUSG00000029153	Ociad2	OCIA domain containing 2 [Source:MGI Symbol;Acc:MGI:1916377]	0.624859	0.78769	7.93668	3.83952	3.60128	2.00727	109.36	1.08e-05	0.00411026
ENSMUSG00000050635	Sprr2f	small proline-rich protein 2F [Source:MGI Symbol;Acc:MGI:1330349]	4.40688	2.42962	32.1897	31.2126	3.50446	2.59364	178.127	1.93e-06	0.00185583
ENSMUSG00000047222	Rnase2a	ribonuclease, RNase A family, 2A (liver, eosinophil-derived neurotoxin) [Source:MGI Symbol;Acc:MGI:1890465]	75.6171	6.41613	647.451	139.648	3.40518	6.91276	14.0268	0.00652795	0.158967
ENSMUSG00000040649	Rimklb	ribosomal modification protein rimK-like family member B [Source:MGI Symbol;Acc:MGI:1918325]	35.5566	6.23088	247.083	126.218	3.36246	7.87367	19.9323	0.00254971	0.0894788
ENSMUSG00000047894	Ang2	angiogenin, ribonuclease A family, member 2 [Source:MGI Symbol;Acc:MGI:104984]	27.0964	1.00119	201.777	40.3902	3.23666	4.52888	12.3007	0.00906053	0.193303
ENSMUSG00000027188	Pamr1	peptidase domain containing associated with muscle regeneration 1 [Source:MGI Symbol;Acc:MGI:2445082]	2.54119	2.36492	23.0333	24.6823	2.96581	5.00849	532.871	3.67e-08	0.000689498
ENSMUSG00000100131	Gm28439	predicted gene 28439 [Source:MGI Symbol;Acc:MGI:5579145]	1695.77	1818.59	1952.62	1926.13	2.93668	-1.05673	6.82234	0.0331859	0.41598
ENSMUSG00000000805	Car4	carbonic anhydrase 4 [Source:MGI Symbol;Acc:MGI:1096574]	0.567929	0.650585	3.00947	5.30049	2.83654	1.47596	35.8241	0.000446111	0.03124
ENSMUSG00000106004	Gm43391	predicted gene 43391 [Source:MGI Symbol;Acc:MGI:5663528]	13.2335	7.28212	44.6895	55.7733	2.74158	0.882922	29.0339	0.000851894	0.0456968
ENSMUSG00000030873	Scnn1b	sodium channel, nonvoltage-gated 1 beta [Source:MGI Symbol;Acc:MGI:104696]	1.34259	0.701597	5.09785	5.19298	2.54916	3.10653	115.002	9.05e-06	0.00393346
ENSMUSG00000094230	Gm21847	predicted gene, 21847 [Source:MGI Symbol;Acc:MGI:5434011]	3.68352	2.42039	12.0775	17.7377	2.48914	1.80896	44.549	0.0002231	0.0211523
ENSMUSG00000027559	Car3	carbonic anhydrase 3 [Source:MGI Symbol;Acc:MGI:88270]	1.50624	0.813061	4.27415	3.92866	2.41045	2.06183	63.8031	6.84e-05	0.0110148
ENSMUSG00000030472	Ceacam18	carcinoembryonic antigen-related cell adhesion molecule 18 [Source:MGI Symbol;Acc:MGI:1919681]	1.08851	1.35742	8.26752	5.65275	2.40709	3.1022	117.055	8.51e-06	0.00387819
ENSMUSG00000105558	Gm5855	predicted gene 5855 [Source:MGI Symbol;Acc:MGI:3645472]	7.63834	9.96103	11.7966	11.3035	2.37741	0.751735	16.8266	0.00405582	0.118281
ENSMUSG00000032845	Alpk2	alpha-kinase 2 [Source:MGI Symbol;Acc:MGI:2449492]	1.72132	2.21283	3.94183	4.82335	2.37652	4.01771	216.785	9.55e-07	0.00133404
ENSMUSG00000032496	Ltf	lactotransferrin [Source:MGI Symbol;Acc:MGI:96837]	12.2405	6.81753	31.2812	47.3764	2.3723	3.88129	31.72	0.000650558	0.0388799
ENSMUSG00000050092	Sprr2b	small proline-rich protein 2B [Source:MGI Symbol;Acc:MGI:1330352]	4.66312	2.85453	20.2161	14.8739	2.35528	1.95735	42.5477	0.000258644	0.0232819
ENSMUSG00000071604	Fam189a2	family with sequence similarity 189, member A2 [Source:MGI Symbol;Acc:MGI:2685813]	4.53055	5.05981	22.1763	20.1202	2.35332	4.8772	308.617	2.67e-07	0.000689498
ENSMUSG00000039518	Cdsn	corneodesmosin [Source:MGI Symbol;Acc:MGI:3505689]	3.41733	10.2656	32.5378	32.1562	2.32576	5.48264	34.7964	0.000488567	0.0331596
ENSMUSG00000023247	Guca2a	guanylate cyclase activator 2a (guanylin) [Source:MGI Symbol;Acc:MGI:102738]	7.58715	5.64686	29.781	22.8515	2.25905	2.9544	125.594	6.65e-06	0.00344347
ENSMUSG00000089790	Gm16588	predicted gene 16588 [Source:MGI Symbol;Acc:MGI:4415008]	0.774226	0.926872	1.6671	2.68042	2.23864	-0.904749	6.63238	0.0350556	0.42958
ENSMUSG00000081355	Gm15264	predicted gene 15264 [Source:MGI Symbol;Acc:MGI:3705845]	5.67394	3.82609	8.72293	6.37471	2.23335	-0.272035	14.2797	0.00623671	0.153934
ENSMUSG00000024990	Rbp4	retinol binding protein 4, plasma [Source:MGI Symbol;Acc:MGI:97879]	8.99264	13.5539	55.2432	50.2662	2.21564	4.75511	141.357	4.38e-06	0.00288525
ENSMUSG00000072596	Ear2	eosinophil-associated, ribonuclease A family, member 2 [Source:MGI Symbol;Acc:MGI:108020]	11.8759	10.668	71.0812	29.1395	2.21018	3.85156	30.3208	0.000746812	0.0416644
ENSMUSG00000029096	Htra3	HtrA serine peptidase 3 [Source:MGI Symbol;Acc:MGI:1925808]	54.3494	63.6476	313.983	224.204	2.16007	8.37213	158.335	2.93e-06	0.00221563
ENSMUSG00000091383	Hist1h2al	histone cluster 1, H2al [Source:MGI Symbol;Acc:MGI:3646032]	3.90435	4.29988	10.4838	7.36412	2.13833	-0.0968396	14.9457	0.00554516	0.142823
ENSMUSG00000054200	Ffar4	free fatty acid receptor 4 [Source:MGI Symbol;Acc:MGI:2147577]	0.750558	0.551734	3.70808	2.64319	2.12413	1.37585	32.6214	0.000596809	0.0371899
ENSMUSG00000031613	Hpgd	hydroxyprostaglandin dehydrogenase 15 (NAD) [Source:MGI Symbol;Acc:MGI:108085]	1.92217	0.804165	6.72783	5.20156	2.11315	2.69199	45.4938	0.000208478	0.0203092
ENSMUSG00000080895	Gm11645	predicted gene 11645 [Source:MGI Symbol;Acc:MGI:3652133]	5.84958	4.75665	10.1608	15.4246	2.10845	1.58204	26.7061	0.00109472	0.0532092
ENSMUSG00000046442	Ppm1e	protein phosphatase 1E (PP2C domain containing) [Source:MGI Symbol;Acc:MGI:2444096]	20.5442	21.7847	19.6942	18.9852	2.10306	3.80934	204.394	1.18e-06	0.00159899
ENSMUSG00000087259	2610035D17Rik	RIKEN cDNA 2610035D17 gene [Source:MGI Symbol;Acc:MGI:1919636]	0.571246	1.2516	1.95907	6.85605	2.09944	1.76276	12.4724	0.00875797	0.189638
ENSMUSG00000042532	Golga7b	golgi autoantigen, golgin subfamily a, 7B [Source:MGI Symbol;Acc:MGI:1918396]	13.0681	15.2109	64.1775	55.9762	2.08858	6.76663	275.128	4.05e-07	0.000933306
ENSMUSG00000103756	Gm37285	predicted gene, 37285 [Source:MGI Symbol;Acc:MGI:5610513]	0.60281	0.701615	0.608438	0.501676	2.08063	-0.641476	7.93831	0.024445	0.346364
ENSMUSG00000061816	Myl1	myosin, light polypeptide 1 [Source:MGI Symbol;Acc:MGI:97269]	1.01303	2.07567	4.72031	8.03341	2.0586	1.47523	28.3092	0.000919403	0.0480321
ENSMUSG00000052415	Tchh	trichohyalin [Source:MGI Symbol;Acc:MGI:2177944]	2.59966	2.31832	9.97264	8.23944	2.02204	5.38813	254.165	5.39e-07	0.00105167
ENSMUSG00000026981	Il1rn	interleukin 1 receptor antagonist [Source:MGI Symbol;Acc:MGI:96547]	2.09333	2.99826	9.10583	9.46294	2.02052	2.67977	56.392	0.000103187	0.0136237
ENSMUSG00000068587	Mgam	maltase-glucoamylase [Source:MGI Symbol;Acc:MGI:1203495]	1.15541	0.744006	4.58425	3.7035	2.02015	2.99867	47.7014	0.000178778	0.0185755
ENSMUSG00000004864	Mapk13	mitogen-activated protein kinase 13 [Source:MGI Symbol;Acc:MGI:1346864]	0.551786	0.513847	2.18363	1.75098	1.9737	0.819322	22.448	0.00182	0.0722948
ENSMUSG00000021950	Anxa8	annexin A8 [Source:MGI Symbol;Acc:MGI:1201374]	77.046	68.4981	298.492	268.118	1.97332	8.53192	344.975	1.79e-07	0.000689498
ENSMUSG00000075334	Rprm	reprimo, TP53 dependent G2 arrest mediator candidate [Source:MGI Symbol;Acc:MGI:1915124]	20.3433	21.7129	95.1549	74.8418	1.97217	6.30383	175.285	2.04e-06	0.00185583
ENSMUSG00000097308	Gm6410	predicted gene 6410 [Source:MGI Symbol;Acc:MGI:3643419]	1.37797	1.09404	2.04469	1.83448	1.96861	-0.702799	5.67603	0.0468478	0.503725
ENSMUSG00000029236	Nmu	neuromedin U [Source:MGI Symbol;Acc:MGI:1860476]	0.827973	0.675829	3.49476	1.65375	1.9684	0.705793	11.182	0.0113983	0.223779
ENSMUSG00000027908	Tchhl1	trichohyalin-like 1 [Source:MGI Symbol;Acc:MGI:1918575]	2.62342	1.61059	8.07103	7.80944	1.96169	3.88526	68.5569	5.37e-05	0.00958785
ENSMUSG00000040016	Ptger3	prostaglandin E receptor 3 (subtype EP3) [Source:MGI Symbol;Acc:MGI:97795]	5.39842	4.73302	21.706	17.3923	1.96068	5.06344	139.516	4.59e-06	0.00293807
ENSMUSG00000019929	Dcn	decorin [Source:MGI Symbol;Acc:MGI:94872]	164.647	181.519	695.673	591.804	1.96001	9.62462	311.617	2.58e-07	0.000689498
ENSMUSG00000042485	Mustn1	musculoskeletal, embryonic nuclear protein 1 [Source:MGI Symbol;Acc:MGI:1913425]	22.3018	14.5919	84.6318	54.0415	1.95672	5.77146	55.3196	0.000109958	0.014035
ENSMUSG00000059040	Eno1b	enolase 1B, retrotransposed [Source:MGI Symbol;Acc:MGI:3648653]	49.3575	52.2082	51.4835	57.0615	1.95256	1.46191	8.60143	0.020627	0.31566
ENSMUSG00000045414	1190002N15Rik	RIKEN cDNA 1190002N15 gene [Source:MGI Symbol;Acc:MGI:1916111]	7.77391	7.98067	29.2598	26.246	1.90997	6.16283	316.051	2.45e-07	0.000689498
ENSMUSG00000079722	Ttll2	tubulin tyrosine ligase-like family, member 2 [Source:MGI Symbol;Acc:MGI:3644030]	6.85174	5.18444	22.8853	20.6932	1.90302	4.62765	158.485	2.92e-06	0.00221563
ENSMUSG00000022583	Ly6f	lymphocyte antigen 6 complex, locus F [Source:MGI Symbol;Acc:MGI:109441]	1.30042	0.992066	2.66374	4.50728	1.89028	0.656498	13.3372	0.00741517	0.171956
ENSMUSG00000004885	Crabp2	cellular retinoic acid binding protein II [Source:MGI Symbol;Acc:MGI:88491]	3.1011	1.28907	8.93369	8.01221	1.88193	2.31616	55.3495	0.000109762	0.014035
ENSMUSG00000021903	Galnt15	polypeptide N-acetylgalactosaminyltransferase 15 [Source:MGI Symbol;Acc:MGI:1926004]	1.95351	1.88941	6.77796	7.36796	1.87566	4.79553	250.201	5.71e-07	0.00105167
ENSMUSG00000058153	Sez6l	seizure related 6 homolog like [Source:MGI Symbol;Acc:MGI:1935121]	7.62902	6.49555	32.295	16.0148	1.86604	6.52002	32.7033	0.000592207	0.0371262
ENSMUSG00000005268	Prlr	prolactin receptor [Source:MGI Symbol;Acc:MGI:97763]	2.6028	2.35706	7.73133	11.5454	1.85489	5.85917	177.174	1.97e-06	0.00185583
ENSMUSG00000091897	Gm17019	predicted gene 17019 [Source:MGI Symbol;Acc:MGI:4868370]	0.590613	0.596271	2.22895	2.35783	1.84497	-0.767142	5.63692	0.0474322	0.50686
ENSMUSG00000055676	Gm5069	predicted pseudogene 5069 [Source:MGI Symbol;Acc:MGI:3644516]	4.49036	4.45523	4.79933	4.90053	1.84363	-0.767181	5.65063	0.0472263	0.505633
ENSMUSG00000104806	Gm42566	predicted gene 42566 [Source:MGI Symbol;Acc:MGI:5662703]	10.0849	9.66547	16.5736	13.4051	1.82939	1.23537	12.6535	0.00845248	0.186084
ENSMUSG00000072770	Acrbp	proacrosin binding protein [Source:MGI Symbol;Acc:MGI:1859515]	2.48872	2.17854	1.64752	2.581	1.82623	0.232827	7.94827	0.0243813	0.346207
ENSMUSG00000063011	Msln	mesothelin [Source:MGI Symbol;Acc:MGI:1888992]	9.39386	7.45805	24.25	33.4734	1.8221	5.40717	104.836	1.25e-05	0.00428081
ENSMUSG00000034687	Fras1	Fraser extracellular matrix complex subunit 1 [Source:MGI Symbol;Acc:MGI:2385368]	0.564452	0.500215	1.52431	2.35979	1.82059	4.44323	61.2999	7.82e-05	0.0118747
ENSMUSG00000001520	Nrip2	nuclear receptor interacting protein 2 [Source:MGI Symbol;Acc:MGI:1891884]	1.47518	1.18895	5.67969	4.76461	1.78302	2.66688	50.031	0.000153026	0.016995
ENSMUSG00000001870	Ltbp1	latent transforming growth factor beta binding protein 1 [Source:MGI Symbol;Acc:MGI:109151]	4.24606	4.72256	7.42081	6.29528	1.77852	3.69107	69.7639	5.06e-05	0.00932825
ENSMUSG00000018623	Mmp7	matrix metallopeptidase 7 [Source:MGI Symbol;Acc:MGI:103189]	1.08724	0.813503	4.44444	3.90888	1.77729	1.63395	27.5919	0.000993059	0.05013
ENSMUSG00000098052	Gm5300	predicted gene 5300 [Source:MGI Symbol;Acc:MGI:3642954]	1.49901	1.75936	5.19035	4.77643	1.76627	1.91552	53.1178	0.000125728	0.0151208
ENSMUSG00000000901	Mmp11	matrix metallopeptidase 11 [Source:MGI Symbol;Acc:MGI:97008]	4.43282	1.89577	11.0907	6.85086	1.76156	2.36125	62.5547	7.3e-05	0.0114876
ENSMUSG00000025467	Prap1	proline-rich acidic protein 1 [Source:MGI Symbol;Acc:MGI:893573]	70.5651	64.8789	264.269	152.219	1.75697	6.32129	47.9653	0.000175596	0.0184729
ENSMUSG00000015568	Lpl	lipoprotein lipase [Source:MGI Symbol;Acc:MGI:96820]	1.65455	1.38906	3.11541	3.96197	1.74066	3.19532	67.8014	5.57e-05	0.00983867
ENSMUSG00000034353	Ramp1	receptor (calcitonin) activity modifying protein 1 [Source:MGI Symbol;Acc:MGI:1858418]	9.47697	6.20801	34.7773	19.0519	1.72277	5.34659	35.7891	0.000447479	0.0312882
ENSMUSG00000030717	Nupr1	nuclear protein transcription regulator 1 [Source:MGI Symbol;Acc:MGI:1891834]	5.51471	4.97614	20.7703	17.1045	1.71781	3.00708	97.1689	1.63e-05	0.00487028
ENSMUSG00000032454	Rbp2	retinol binding protein 2, cellular [Source:MGI Symbol;Acc:MGI:97877]	1.50236	1.40087	8.10825	4.41001	1.71521	1.41923	32.4813	0.000604781	0.0374558
ENSMUSG00000055360	Prl2c5	prolactin family 2, subfamily c, member 5 [Source:MGI Symbol;Acc:MGI:1858413]	2.81622	3.24848	7.58976	7.21212	1.71	1.83107	45.7185	0.000205182	0.0202016
ENSMUSG00000075389	2810410L24Rik	RIKEN cDNA 2810410L24 gene [Source:MGI Symbol;Acc:MGI:1923627]	0.77952	0.867197	1.99757	1.38425	1.70697	0.417778	14.9661	0.00552558	0.142637
ENSMUSG00000033219	Gm9758	predicted gene 9758 [Source:MGI Symbol;Acc:MGI:3704245]	2.2593	1.80326	6.20974	7.93785	1.70641	0.417699	13.9007	0.00667965	0.161228
ENSMUSG00000037482	Erv3	endogenous retroviral sequence 3 [Source:MGI Symbol;Acc:MGI:1919245]	486.34	456.718	1867.09	1036.83	1.70048	11.7489	46.5812	0.000193124	0.0194726
ENSMUSG00000004105	Angptl2	angiopoietin-like 2 [Source:MGI Symbol;Acc:MGI:1347002]	3.70281	3.81221	13.269	10.2256	1.68116	4.75594	78.7167	3.36e-05	0.0071974
ENSMUSG00000084372	Gm13988	predicted gene 13988 [Source:MGI Symbol;Acc:MGI:3651685]	7.4518	5.33511	13.1845	13.7457	1.67652	-0.182131	8.33989	0.0220346	0.326778
ENSMUSG00000020121	Srgap1	SLIT-ROBO Rho GTPase activating protein 1 [Source:MGI Symbol;Acc:MGI:2152936]	1.31392	1.50726	4.19634	3.58278	1.67502	4.47975	89.8088	2.14e-05	0.00553138
ENSMUSG00000035896	Rnase1	ribonuclease, RNase A family, 1 (pancreatic) [Source:MGI Symbol;Acc:MGI:97919]	0.551853	0.550547	3.5277	1.40842	1.66639	0.502643	6.20256	0.0398151	0.458679
ENSMUSG00000032925	Itgbl1	integrin, beta-like 1 [Source:MGI Symbol;Acc:MGI:2443439]	8.69528	6.75246	22.1024	24.4531	1.65737	6.15471	108.506	1.11e-05	0.00415976
ENSMUSG00000066607	6030419C18Rik	RIKEN cDNA 6030419C18 gene [Source:MGI Symbol;Acc:MGI:2442108]	1.04376	0.774915	2.27851	3.05441	1.62135	2.15935	50.3874	0.000149513	0.0169209
ENSMUSG00000030713	Klk7	kallikrein related-peptidase 7 (chymotryptic, stratum corneum) [Source:MGI Symbol;Acc:MGI:1346336]	44.1041	23.5051	109.675	95.8837	1.60959	7.03273	40.9475	0.000292385	0.0248571
ENSMUSG00000103883	Gm37010	predicted gene, 37010 [Source:MGI Symbol;Acc:MGI:5610238]	1.89675	1.60623	3.85714	4.67722	1.60855	1.46102	26.6883	0.0010969	0.053259
ENSMUSG00000078502	Gm13212	predicted gene 13212 [Source:MGI Symbol;Acc:MGI:3651014]	4.93958	3.74438	6.14158	5.91396	1.60052	1.7531	30.4424	0.000737754	0.0413555
ENSMUSG00000030693	Klk10	kallikrein related-peptidase 10 [Source:MGI Symbol;Acc:MGI:1916790]	13.4781	9.16786	30.3408	27.3283	1.59981	4.48826	45.6444	0.000206261	0.0202215
ENSMUSG00000017002	Slpi	secretory leukocyte peptidase inhibitor [Source:MGI Symbol;Acc:MGI:109297]	15.3881	11.9239	48.6746	31.3728	1.5992	3.44975	29.2075	0.000836669	0.0451958
ENSMUSG00000081769	Gm12216	predicted gene 12216 [Source:MGI Symbol;Acc:MGI:3650088]	0.86076	0.668656	1.36891	2.01284	1.59901	-0.226444	7.48546	0.0275853	0.369821
ENSMUSG00000024511	Rab27b	RAB27B, member RAS oncogene family [Source:MGI Symbol;Acc:MGI:1931295]	7.35777	7.6958	23.996	18.7807	1.59856	5.9653	142.764	4.23e-06	0.00282642
ENSMUSG00000034612	Chst11	carbohydrate sulfotransferase 11 [Source:MGI Symbol;Acc:MGI:1927166]	2.1442	2.89619	7.62375	7.29648	1.58437	4.89475	94.7399	1.78e-05	0.00498322
ENSMUSG00000105300	Gm30613	predicted gene, 30613 [Source:MGI Symbol;Acc:MGI:5589772]	4.88992	2.20591	16.7961	19.6637	1.58196	1.74111	23.3924	0.00161586	0.0676255
ENSMUSG00000032271	Nnmt	nicotinamide N-methyltransferase [Source:MGI Symbol;Acc:MGI:1099443]	1.26871	1.22733	3.71317	3.26231	1.57992	1.20103	28.2146	0.000928705	0.0482989
ENSMUSG00000033765	Calm4	calmodulin 4 [Source:MGI Symbol;Acc:MGI:1931464]	11.2963	8.86407	32.0382	24.4428	1.57688	3.87393	60.974	7.96e-05	0.0118747
ENSMUSG00000105186	Gm43778	predicted gene 43778 [Source:MGI Symbol;Acc:MGI:5663915]	17.0525	13.6097	25.8176	37.4658	1.56613	0.328298	12.4023	0.00887986	0.190487
ENSMUSG00000020614	Fam20a	family with sequence similarity 20, member A [Source:MGI Symbol;Acc:MGI:2388266]	0.726478	1.2073	2.97525	2.87877	1.56024	2.47677	53.6934	0.000121343	0.0149099
ENSMUSG00000021876	Rnase4	ribonuclease, RNase A family 4 [Source:MGI Symbol;Acc:MGI:1926217]	166.626	107.382	441.171	344.645	1.55898	8.55287	49.6964	0.000156421	0.0172033
ENSMUSG00000048537	Phldb1	pleckstrin homology like domain, family B, member 1 [Source:MGI Symbol;Acc:MGI:2143230]	15.0226	16.1556	40.4896	46.1996	1.55549	6.56117	275.342	4.04e-07	0.000933306
ENSMUSG00000050063	Klk6	kallikrein related-peptidase 6 [Source:MGI Symbol;Acc:MGI:1343166]	1.63879	5.69053	9.66195	7.88187	1.55009	2.14152	20.0693	0.00250125	0.0882243
ENSMUSG00000029829	Tmem213	transmembrane protein 213 [Source:MGI Symbol;Acc:MGI:1924772]	0.879966	0.658413	1.99841	1.9773	1.5351	-0.09726	8.11102	0.0233689	0.33787
ENSMUSG00000038354	Ankrd35	ankyrin repeat domain 35 [Source:MGI Symbol;Acc:MGI:2442590]	5.93192	6.30845	20.677	16.2327	1.52351	5.93121	147.571	3.76e-06	0.00255096
ENSMUSG00000046697	Enpp7	ectonucleotide pyrophosphatase/phosphodiesterase 7 [Source:MGI Symbol;Acc:MGI:3027917]	12.0649	17.0093	44.1488	37.7161	1.51804	5.57747	96.0844	1.69e-05	0.00492746
ENSMUSG00000101906	Mrgprc2-ps	MAS-related GPR, member C2, pseudogene [Source:MGI Symbol;Acc:MGI:3033137]	1.91642	1.43985	1.32585	1.73808	1.51775	-0.272377	7.07921	0.0308568	0.397268
ENSMUSG00000017697	Ada	adenosine deaminase [Source:MGI Symbol;Acc:MGI:87916]	13.2665	11.4935	41.1463	23.1058	1.51364	5.45799	28.1797	0.000932174	0.0484247
ENSMUSG00000024084	Qpct	glutaminyl-peptide cyclotransferase (glutaminyl cyclase) [Source:MGI Symbol;Acc:MGI:1917786]	5.95308	3.75955	13.423	10.7463	1.50172	3.88921	58.9726	8.89e-05	0.0125862
ENSMUSG00000045394	Epcam	epithelial cell adhesion molecule [Source:MGI Symbol;Acc:MGI:106653]	3.73503	3.36889	9.96699	9.45293	1.49987	4.16199	129.275	6.01e-06	0.00341672
ENSMUSG00000023992	Trem2	triggering receptor expressed on myeloid cells 2 [Source:MGI Symbol;Acc:MGI:1913150]	28.7918	28.8519	83.501	63.0506	1.49382	5.88494	99.1954	1.52e-05	0.00472132
ENSMUSG00000031841	Cdh13	cadherin 13 [Source:MGI Symbol;Acc:MGI:99551]	3.9206	3.35211	7.03795	7.60871	1.49218	4.03946	86.9458	2.39e-05	0.00585496
ENSMUSG00000097616	1110019D14Rik	RIKEN cDNA 1110019D14 gene [Source:MGI Symbol;Acc:MGI:1923561]	1.54475	1.42915	2.41864	3.07804	1.49202	1.43346	20.7101	0.00228964	0.0840709
ENSMUSG00000031443	F7	coagulation factor VII [Source:MGI Symbol;Acc:MGI:109325]	2.27042	1.0759	4.69781	4.87492	1.48745	2.88047	22.2736	0.00186123	0.0734263
ENSMUSG00000025466	Fuom	fucose mutarotase [Source:MGI Symbol;Acc:MGI:1916314]	29.373	36.23	73.4594	57.1898	1.48079	5.30904	46.5494	0.000193551	0.0194726
ENSMUSG00000031958	Ldhd	lactate dehydrogenase D [Source:MGI Symbol;Acc:MGI:106428]	33.6199	26.1019	90.4499	73.4285	1.48013	7.36984	71.7985	4.59e-05	0.0086362
ENSMUSG00000089871	Speer4cos	spermatogenesis associated glutamate (E)-rich protein 4C, opposite strand transcript [Source:MGI Symbol;Acc:MGI:1923108]	2.19204	1.2868	6.88579	7.5795	1.47644	0.92418	9.84523	0.0153089	0.265271
ENSMUSG00000015093	Clic3	chloride intracellular channel 3 [Source:MGI Symbol;Acc:MGI:1916704]	2.01923	1.83409	2.01685	4.25074	1.47521	0.680473	7.31621	0.0288913	0.381486
ENSMUSG00000063430	Wscd2	WSC domain containing 2 [Source:MGI Symbol;Acc:MGI:2445030]	1.03533	0.834737	2.66472	2.01002	1.4705	2.76585	65.1709	6.37e-05	0.0106294
ENSMUSG00000021795	Sftpd	surfactant associated protein D [Source:MGI Symbol;Acc:MGI:109515]	1.38144	0.58468	2.74643	2.67561	1.45597	1.74124	10.8594	0.0122126	0.231959
ENSMUSG00000104616	Gm6069	predicted gene 6069 [Source:MGI Symbol;Acc:MGI:3648422]	1.08804	1.44729	4.02674	4.34641	1.4518	0.474348	12.7682	0.00826611	0.183737
ENSMUSG00000040254	Sema3d	sema domain, immunoglobulin domain (Ig), short basic domain, secreted, (semaphorin) 3D [Source:MGI Symbol;Acc:MGI:1860118]	1.37525	1.57398	3.28589	3.37415	1.44448	4.07185	93.6551	1.85e-05	0.00507108
ENSMUSG00000073535	Gm5532	predicted gene 5532 [Source:MGI Symbol;Acc:MGI:3646828]	1.46284	1.3029	4.01076	3.62023	1.44247	2.03326	37.722	0.000379314	0.0284658
ENSMUSG00000022512	Cldn1	claudin 1 [Source:MGI Symbol;Acc:MGI:1276109]	66.5413	54.8656	172.245	153.408	1.43968	8.38829	113.005	9.63e-06	0.00398708
ENSMUSG00000026170	Cyp27a1	cytochrome P450, family 27, subfamily a, polypeptide 1 [Source:MGI Symbol;Acc:MGI:88594]	17.3154	13.1308	36.8469	44.0458	1.43306	5.17851	95.134	1.75e-05	0.00498322
ENSMUSG00000090231	Cfb	complement factor B [Source:MGI Symbol;Acc:MGI:105975]	7.73929	6.65287	11.3799	6.95936	1.43263	-0.319607	6.49011	0.0365455	0.438984
ENSMUSG00000038327	Serpinb9f	serine (or cysteine) peptidase inhibitor, clade B, member 9f [Source:MGI Symbol;Acc:MGI:894671]	2.33792	2.47185	4.10053	2.94679	1.42664	0.555727	9.43228	0.0168557	0.280423
ENSMUSG00000032807	Alox12b	arachidonate 12-lipoxygenase, 12R type [Source:MGI Symbol;Acc:MGI:1274782]	1.66618	1.76744	3.98081	5.28678	1.42564	2.91104	61.7325	7.64e-05	0.0118305
ENSMUSG00000002204	Napsa	napsin A aspartic peptidase [Source:MGI Symbol;Acc:MGI:109365]	1.55117	0.864214	3.2733	1.62007	1.42009	1.33026	7.7922	0.0254056	0.353881
ENSMUSG00000086429	Gt(ROSA)26Sor	gene trap ROSA 26, Philippe Soriano [Source:MGI Symbol;Acc:MGI:104735]	10.7303	6.77421	16.6902	16.559	1.41763	2.88624	49.2841	0.000160736	0.0174679
ENSMUSG00000036564	Ndrg4	N-myc downstream regulated gene 4 [Source:MGI Symbol;Acc:MGI:2384590]	3.04109	3.00945	7.83621	6.87102	1.39874	3.69209	73.1807	4.3e-05	0.00842893
ENSMUSG00000016194	Hsd11b1	hydroxysteroid 11-beta dehydrogenase 1 [Source:MGI Symbol;Acc:MGI:103562]	118.143	94.0788	290.858	252.639	1.39733	8.03838	104.025	1.28e-05	0.00430944
ENSMUSG00000023019	Gpd1	glycerol-3-phosphate dehydrogenase 1 (soluble) [Source:MGI Symbol;Acc:MGI:95679]	0.73333	1.09783	1.32621	1.0647	1.39177	1.31391	21.2854	0.00211869	0.0802838
ENSMUSG00000029641	Rasl11a	RAS-like, family 11, member A [Source:MGI Symbol;Acc:MGI:1916145]	18.5591	18.2224	47.4261	57.159	1.38911	4.66394	96.2602	1.68e-05	0.00492746
ENSMUSG00000056596	Trnp1	TMF1-regulated nuclear protein 1 [Source:MGI Symbol;Acc:MGI:1916789]	5.62586	4.32696	11.94	14.5352	1.38628	2.86505	36.4346	0.000423099	0.0301323
ENSMUSG00000020083	Fam241b	family with sequence similarity 241, member B [Source:MGI Symbol;Acc:MGI:1917144]	0.785179	1.00249	1.79313	2.249	1.38156	0.704835	15.0954	0.00540343	0.140587
ENSMUSG00000068874	Selenbp1	selenium binding protein 1 [Source:MGI Symbol;Acc:MGI:96825]	27.0925	30.6728	88.5168	81.9574	1.37157	5.97424	158.468	2.92e-06	0.00221563
ENSMUSG00000021676	Iqgap2	IQ motif containing GTPase activating protein 2 [Source:MGI Symbol;Acc:MGI:2449975]	3.14705	2.92076	7.98791	7.93724	1.37129	5.43565	125.18	6.73e-06	0.00344347
ENSMUSG00000106933	Gm43621	predicted gene 43621 [Source:MGI Symbol;Acc:MGI:5663758]	0.775071	0.520646	1.10827	1.44631	1.36722	1.50205	16.3887	0.00435188	0.123249
ENSMUSG00000038155	Gstp2	glutathione S-transferase, pi 2 [Source:MGI Symbol;Acc:MGI:95864]	43.6769	50.9416	60.7245	55.4008	1.36393	2.07904	28.3328	0.000917091	0.0479656
ENSMUSG00000028100	Nudt17	nudix (nucleoside diphosphate linked moiety X)-type motif 17 [Source:MGI Symbol;Acc:MGI:1925623]	0.730642	0.955948	3.60362	2.54401	1.35616	1.11456	10.2508	0.0139621	0.250426
ENSMUSG00000054626	Xlr	X-linked lymphocyte-regulated [Source:MGI Symbol;Acc:MGI:98976]	3.82574	3.78785	8.67882	8.02131	1.35606	2.13442	13.9918	0.00656953	0.159573
ENSMUSG00000063296	Tmem117	transmembrane protein 117 [Source:MGI Symbol;Acc:MGI:2444580]	0.85664	1.20009	2.04202	2.20247	1.35421	2.25088	30.6779	0.000720612	0.0409078
ENSMUSG00000031504	Rab20	RAB20, member RAS oncogene family [Source:MGI Symbol;Acc:MGI:102789]	2.11777	2.3014	4.69496	4.38099	1.35092	2.5047	34.6983	0.000492883	0.0333986
ENSMUSG00000042501	Cpa6	carboxypeptidase A6 [Source:MGI Symbol;Acc:MGI:3045348]	2.26642	1.94449	6.24817	4.65961	1.34843	3.29783	64.2647	6.67e-05	0.0108656
ENSMUSG00000015702	Anxa9	annexin A9 [Source:MGI Symbol;Acc:MGI:1923711]	2.96588	2.8426	10.4886	8.45481	1.34551	3.65504	90.809	2.06e-05	0.00535426
ENSMUSG00000032766	Gng11	guanine nucleotide binding protein (G protein), gamma 11 [Source:MGI Symbol;Acc:MGI:1913316]	106.444	90.3187	291.035	203.377	1.34479	7.42352	59.2391	8.76e-05	0.0125374
ENSMUSG00000015709	Arnt2	aryl hydrocarbon receptor nuclear translocator 2 [Source:MGI Symbol;Acc:MGI:107188]	1.04756	1.07748	3.01628	2.12477	1.34053	3.56382	52.7447	0.000128679	0.0152817
ENSMUSG00000038521	C1s1	complement component 1, s subcomponent 1 [Source:MGI Symbol;Acc:MGI:1355312]	18.6403	23.0452	47.2603	52.7172	1.33701	6.4083	112.5	9.78e-06	0.00398708
ENSMUSG00000085642	3110053B16Rik	RIKEN cDNA 3110053B16 gene [Source:MGI Symbol;Acc:MGI:1920435]	2.77624	2.12982	4.61857	4.05558	1.33675	1.04115	16.0786	0.00457835	0.127085
ENSMUSG00000063239	Grm4	glutamate receptor, metabotropic 4 [Source:MGI Symbol;Acc:MGI:1351341]	1.4092	1.32993	2.67809	3.39924	1.33375	3.19029	40.3772	0.000305752	0.0255617
ENSMUSG00000017723	Wfdc2	WAP four-disulfide core domain 2 [Source:MGI Symbol;Acc:MGI:1914951]	7.969	3.12418	11.5674	9.28098	1.33007	1.95619	15.2089	0.00529892	0.139399
ENSMUSG00000007682	Dio2	deiodinase, iodothyronine, type II [Source:MGI Symbol;Acc:MGI:1338833]	1.01325	0.735164	1.66507	1.78965	1.32725	3.15628	47.8285	0.000177236	0.0185186
ENSMUSG00000063354	Slc39a4	solute carrier family 39 (zinc transporter), member 4 [Source:MGI Symbol;Acc:MGI:1919277]	1.09285	0.858293	1.97141	1.53261	1.32034	1.26637	19.0032	0.0029118	0.0969435
ENSMUSG00000036446	Lum	lumican [Source:MGI Symbol;Acc:MGI:109347]	11.0206	11.9712	27.6186	26.3742	1.31992	5.35307	111.74	1e-05	0.00404682
ENSMUSG00000042246	Tmc7	transmembrane channel-like gene family 7 [Source:MGI Symbol;Acc:MGI:2443317]	3.22621	2.7424	6.72887	7.13335	1.31497	4.34021	114.409	9.22e-06	0.00393346
ENSMUSG00000055407	Map6	microtubule-associated protein 6 [Source:MGI Symbol;Acc:MGI:1201690]	6.44046	5.95317	15.7264	13.7186	1.31295	4.87584	88.4634	2.25e-05	0.00563652
ENSMUSG00000027533	Fabp5	fatty acid binding protein 5, epidermal [Source:MGI Symbol;Acc:MGI:101790]	28.2691	24.1235	60.0659	58.369	1.30908	5.4069	112.797	9.69e-06	0.00398708
ENSMUSG00000047712	Ust	uronyl-2-sulfotransferase [Source:MGI Symbol;Acc:MGI:2442406]	1.18575	1.09106	2.93976	2.29937	1.3022	3.19581	49.1673	0.000161986	0.0175623
ENSMUSG00000106107	Gm43190	predicted gene 43190 [Source:MGI Symbol;Acc:MGI:5663327]	3.25199	2.57205	3.09571	3.86574	1.30185	0.656386	9.53058	0.01647	0.277572
ENSMUSG00000064330	Pde6h	phosphodiesterase 6H, cGMP-specific, cone, gamma [Source:MGI Symbol;Acc:MGI:1925850]	0.716171	0.664025	1.583	1.31092	1.30088	1.83104	18.2794	0.00324032	0.103974
ENSMUSG00000032013	Trim29	tripartite motif-containing 29 [Source:MGI Symbol;Acc:MGI:1919419]	6.02768	7.06621	15.4716	14.2007	1.29925	4.79632	109.752	1.07e-05	0.00411026
ENSMUSG00000026768	Itga8	integrin alpha 8 [Source:MGI Symbol;Acc:MGI:109442]	3.34404	4.66439	10.8343	13.4812	1.29909	5.00188	121.043	7.57e-06	0.00370972
ENSMUSG00000036390	Gadd45a	growth arrest and DNA-damage-inducible 45 alpha [Source:MGI Symbol;Acc:MGI:107799]	2.95001	4.22535	8.09768	7.80809	1.28583	2.93695	55.775	0.000107016	0.013829
ENSMUSG00000037379	Spon2	spondin 2, extracellular matrix protein [Source:MGI Symbol;Acc:MGI:1923724]	4.16151	7.3858	16.1298	13.4696	1.27984	4.24704	26.9785	0.0010621	0.0522615
ENSMUSG00000076434	Wfdc3	WAP four-disulfide core domain 3 [Source:MGI Symbol;Acc:MGI:1923897]	2.31179	1.90336	4.80195	4.35811	1.27672	1.34453	13.931	0.00664271	0.160688
ENSMUSG00000031530	Dusp4	dual specificity phosphatase 4 [Source:MGI Symbol;Acc:MGI:2442191]	1.68542	1.23797	4.3183	3.27388	1.27437	3.16277	17.7566	0.0035074	0.109051
ENSMUSG00000024304	Cdh2	cadherin 2 [Source:MGI Symbol;Acc:MGI:88355]	1.64293	1.84572	4.11334	3.85397	1.27059	3.75278	66.5104	5.95e-05	0.0102228
ENSMUSG00000028128	F3	coagulation factor III [Source:MGI Symbol;Acc:MGI:88381]	3.20676	4.15742	10.6792	8.48273	1.26691	3.5672	30.4201	0.000739407	0.0413936
ENSMUSG00000043126	D830039M14Rik	RIKEN cDNA D830039M14 gene [Source:MGI Symbol;Acc:MGI:2445111]	1.26177	1.03849	3.27938	2.45718	1.26037	2.07041	27.8592	0.000964758	0.0495587
ENSMUSG00000097101	1810034E14Rik	RIKEN cDNA 1810034E14 gene [Source:MGI Symbol;Acc:MGI:1913753]	1.57113	1.5597	4.27233	3.86639	1.25069	1.51628	22.6876	0.00176525	0.0709409
ENSMUSG00000023868	Pde10a	phosphodiesterase 10A [Source:MGI Symbol;Acc:MGI:1345143]	2.60578	2.33145	5.18267	4.43492	1.24978	4.47663	84.5533	2.63e-05	0.00621254
ENSMUSG00000100157	2310034O05Rik	RIKEN cDNA 2310034O05 gene [Source:MGI Symbol;Acc:MGI:1916821]	0.57216	0.570806	1.4916	0.935023	1.24858	0.446658	6.16892	0.0402219	0.461187
ENSMUSG00000037833	Sh2d4b	SH2 domain containing 4B [Source:MGI Symbol;Acc:MGI:1925182]	1.37022	1.30744	2.55336	2.35611	1.24463	2.36108	30.409	0.000740231	0.0413936
ENSMUSG00000089961	Gm16567	predicted gene 16567 [Source:MGI Symbol;Acc:MGI:4414987]	25.0622	30.4821	62.1254	67.9628	1.24374	4.40802	67.3567	5.7e-05	0.00995669
ENSMUSG00000030621	Me3	malic enzyme 3, NADP(+)-dependent, mitochondrial [Source:MGI Symbol;Acc:MGI:1916679]	2.23105	2.00566	3.97552	3.54616	1.23812	1.99435	25.1567	0.00130661	0.0596688
ENSMUSG00000028841	Cnksr1	connector enhancer of kinase suppressor of Ras 1 [Source:MGI Symbol;Acc:MGI:2670958]	1.39055	1.23267	3.00757	2.75781	1.23681	2.22711	23.7077	0.00155424	0.0664512
ENSMUSG00000048905	4930539E08Rik	RIKEN cDNA 4930539E08 gene [Source:MGI Symbol;Acc:MGI:1925441]	0.758384	0.713302	1.60638	1.87313	1.23655	2.66487	44.6295	0.000221805	0.0210883
ENSMUSG00000024924	Vldlr	very low density lipoprotein receptor [Source:MGI Symbol;Acc:MGI:98935]	44.9274	40.1371	105.51	93.9079	1.23143	8.96615	123.087	7.14e-06	0.00353572
ENSMUSG00000067049	Unc93a	unc-93 homolog A (C. elegans) [Source:MGI Symbol;Acc:MGI:1933250]	17.2494	14.5623	37.1671	33.8156	1.23077	5.47697	58.1759	9.31e-05	0.0128767
ENSMUSG00000023249	Parp3	poly (ADP-ribose) polymerase family, member 3 [Source:MGI Symbol;Acc:MGI:1891258]	27.8419	28.1306	52.2094	67.1384	1.22954	6.44624	79.2524	3.28e-05	0.00713219
ENSMUSG00000026976	Pax8	paired box 8 [Source:MGI Symbol;Acc:MGI:97492]	2.7329	1.24685	3.89401	4.35221	1.2285	1.31394	7.20807	0.0297676	0.388124
ENSMUSG00000025196	Cpn1	carboxypeptidase N, polypeptide 1 [Source:MGI Symbol;Acc:MGI:2135874]	1.30742	1.6968	4.12151	2.13036	1.22295	2.26855	10.2406	0.0139942	0.250807
ENSMUSG00000090877	Hspa1b	heat shock protein 1B [Source:MGI Symbol;Acc:MGI:99517]	1.91865	1.7819	3.43535	4.23529	1.22138	2.34515	33.0256	0.000574543	0.036566
ENSMUSG00000033585	Ndn	necdin [Source:MGI Symbol;Acc:MGI:97290]	9.24463	9.86996	24.4241	20.5056	1.21466	4.82441	72.7581	4.39e-05	0.00846333
ENSMUSG00000021130	Galnt16	polypeptide N-acetylgalactosaminyltransferase 16 [Source:MGI Symbol;Acc:MGI:1917754]	1.97181	1.75277	4.28662	3.82478	1.21332	3.60509	55.7078	0.000107444	0.013829
ENSMUSG00000022887	Masp1	mannan-binding lectin serine peptidase 1 [Source:MGI Symbol;Acc:MGI:88492]	8.9957	9.04798	21.9364	19.0721	1.21224	5.61606	108.474	1.11e-05	0.00415976
ENSMUSG00000025876	Unc5a	unc-5 netrin receptor A [Source:MGI Symbol;Acc:MGI:894682]	0.626247	0.634511	2.30108	1.18554	1.21108	1.65748	19.6816	0.00264146	0.0916514
ENSMUSG00000028970	Abcb1b	ATP-binding cassette, sub-family B (MDR/TAP), member 1B [Source:MGI Symbol;Acc:MGI:97568]	3.79774	3.37915	6.1776	6.63719	1.21058	3.53016	31.4913	0.00066516	0.0389939
ENSMUSG00000001348	Acp5	acid phosphatase 5, tartrate resistant [Source:MGI Symbol;Acc:MGI:87883]	1.02679	0.941243	1.98444	1.99427	1.20128	1.07814	13.6317	0.00701855	0.166167
ENSMUSG00000021388	Aspn	asporin [Source:MGI Symbol;Acc:MGI:1913945]	0.723621	1.00629	1.17302	1.42342	1.20012	1.72822	12.4514	0.00879422	0.189869
ENSMUSG00000060548	Tnfrsf19	tumor necrosis factor receptor superfamily, member 19 [Source:MGI Symbol;Acc:MGI:1352474]	0.747686	0.807058	0.989727	1.38297	1.19434	2.08737	16.4781	0.00428923	0.12215
ENSMUSG00000051043	Gprc5c	G protein-coupled receptor, family C, group 5, member C [Source:MGI Symbol;Acc:MGI:1917605]	0.734544	1.08946	1.22376	1.46769	1.19315	1.79679	20.1769	0.00246402	0.0877392
ENSMUSG00000026389	Steap3	STEAP family member 3 [Source:MGI Symbol;Acc:MGI:1915678]	7.17125	10.0045	20.0714	18.0051	1.1915	5.20638	46.6992	0.000191545	0.0194406
ENSMUSG00000001281	Itgb7	integrin beta 7 [Source:MGI Symbol;Acc:MGI:96616]	5.59486	5.6344	13.7209	11.4972	1.18963	4.69204	82.3606	2.88e-05	0.00654158
ENSMUSG00000060188	Cxcl17	chemokine (C-X-C motif) ligand 17 [Source:MGI Symbol;Acc:MGI:2387642]	1.01371	1.34817	2.30214	1.68727	1.18959	0.501894	7.97985	0.0241804	0.344929
ENSMUSG00000066705	Fxyd6	FXYD domain-containing ion transport regulator 6 [Source:MGI Symbol;Acc:MGI:1890226]	9.4412	12.1943	18.9392	25.0643	1.18843	4.59663	51.5083	0.00013911	0.0161053
ENSMUSG00000105140	Gm43127	predicted gene 43127 [Source:MGI Symbol;Acc:MGI:5663264]	1.03569	0.761333	1.7606	1.57869	1.18697	2.44089	37.3872	0.000390124	0.0288734
ENSMUSG00000036596	Cpz	carboxypeptidase Z [Source:MGI Symbol;Acc:MGI:88487]	0.897503	1.03313	2.64797	1.8386	1.18516	1.9258	11.1411	0.0114976	0.224676
ENSMUSG00000030270	Cpne9	copine family member IX [Source:MGI Symbol;Acc:MGI:2443052]	1.1441	1.4231	2.46257	1.29736	1.18236	0.581506	6.55138	0.0358941	0.43433
ENSMUSG00000054161	Fam83e	family with sequence similarity 83, member E [Source:MGI Symbol;Acc:MGI:1921063]	1.21774	1.47149	3.36941	2.71589	1.18151	1.75264	17.2291	0.00380592	0.113434
ENSMUSG00000030669	Calca	calcitonin/calcitonin-related polypeptide, alpha [Source:MGI Symbol;Acc:MGI:2151253]	9.13418	10.3099	24.29	22.8873	1.18079	3.83674	64.422	6.62e-05	0.0108151
ENSMUSG00000036381	P2ry14	purinergic receptor P2Y, G-protein coupled, 14 [Source:MGI Symbol;Acc:MGI:2155705]	0.620084	0.519826	1.73406	1.83667	1.179	1.00337	10.1515	0.0142775	0.254105
ENSMUSG00000027712	Anxa5	annexin A5 [Source:MGI Symbol;Acc:MGI:106008]	338.235	330.611	736.261	776.85	1.16447	9.41884	135.725	5.06e-06	0.00312369
ENSMUSG00000097847	4930478K11Rik	RIKEN cDNA 4930478K11 gene [Source:MGI Symbol;Acc:MGI:1925261]	6.15446	6.83144	14.2716	12.9428	1.1601	3.19465	28.9524	0.000859157	0.0459884
ENSMUSG00000006395	Hyi	hydroxypyruvate isomerase (putative) [Source:MGI Symbol;Acc:MGI:1915430]	3.05232	3.35688	7.93997	5.76822	1.15226	2.32298	19.5816	0.00267927	0.0920862
ENSMUSG00000043822	Adamtsl5	ADAMTS-like 5 [Source:MGI Symbol;Acc:MGI:1913798]	8.17663	7.27686	12.1174	15.4799	1.15214	4.0773	72.9184	4.36e-05	0.00845389
ENSMUSG00000102748	Pcdhgb2	protocadherin gamma subfamily B, 2 [Source:MGI Symbol;Acc:MGI:1935170]	1.21635	0.798263	2.01791	1.9217	1.15117	2.11541	23.5202	0.00159051	0.0670518
ENSMUSG00000030148	Clec4a2	C-type lectin domain family 4, member a2 [Source:MGI Symbol;Acc:MGI:1349412]	1.56239	1.27945	1.95109	3.26199	1.14891	0.388536	6.59449	0.0354447	0.431955
ENSMUSG00000039621	Prex1	phosphatidylinositol-3,4,5-trisphosphate-dependent Rac exchange factor 1 [Source:MGI Symbol;Acc:MGI:3040696]	18.6796	17.8843	52.0485	43.3235	1.14429	7.05645	91.2909	2.02e-05	0.0053395
ENSMUSG00000027947	Il6ra	interleukin 6 receptor, alpha [Source:MGI Symbol;Acc:MGI:105304]	10.7003	11.6505	24.8061	23.038	1.13711	6.73979	137.935	4.78e-06	0.00301672
ENSMUSG00000055555	4930502E18Rik	RIKEN cDNA 4930502E18 gene [Source:MGI Symbol;Acc:MGI:1922263]	23.8878	24.8274	59.6181	52.238	1.13658	5.73048	64.721	6.52e-05	0.0107072
ENSMUSG00000035373	Ccl7	chemokine (C-C motif) ligand 7 [Source:MGI Symbol;Acc:MGI:99512]	1.02277	1.09883	2.46167	2.27853	1.13103	0.631802	9.52071	0.0165082	0.277961
ENSMUSG00000041757	Plekha6	pleckstrin homology domain containing, family A member 6 [Source:MGI Symbol;Acc:MGI:2388662]	0.585033	0.651879	0.510868	0.933635	1.13064	1.56816	7.94577	0.0243972	0.346219
ENSMUSG00000090427	Gm17225	predicted gene 17225 [Source:MGI Symbol;Acc:MGI:4938052]	2.08388	1.91903	2.42693	4.00215	1.13041	0.631884	9.3795	0.0170676	0.282482
ENSMUSG00000079018	Ly6c1	lymphocyte antigen 6 complex, locus C1 [Source:MGI Symbol;Acc:MGI:96882]	1170.87	1126.22	2622.91	2181.17	1.12745	9.27923	67.8396	5.56e-05	0.00983867
ENSMUSG00000062036	4932415M13Rik	RIKEN cDNA 4932415M13 gene [Source:MGI Symbol;Acc:MGI:3608328]	11.5707	7.69498	20.9225	21.1574	1.1267	5.39147	36.7143	0.00041306	0.0298721
ENSMUSG00000053897	Slc39a8	solute carrier family 39 (metal ion transporter), member 8 [Source:MGI Symbol;Acc:MGI:1914797]	2.71122	2.58537	6.06476	4.71298	1.12357	3.82354	36.7806	0.000410728	0.0297571
ENSMUSG00000026822	Lcn2	lipocalin 2 [Source:MGI Symbol;Acc:MGI:96757]	6.96891	3.09919	9.40144	13.5903	1.12104	2.77628	10.5241	0.0131394	0.242177
ENSMUSG00000026829	Gbgt1	globoside alpha-1,3-N-acetylgalactosaminyltransferase 1 [Source:MGI Symbol;Acc:MGI:2449143]	0.913485	0.798711	1.75451	2.24239	1.12091	0.773639	8.93679	0.0189863	0.300843
ENSMUSG00000090394	4930523C07Rik	RIKEN cDNA 4930523C07 gene [Source:MGI Symbol;Acc:MGI:1914897]	5.18282	3.55634	7.62618	6.99248	1.12085	2.6464	38.5546	0.000354035	0.0277864
ENSMUSG00000025938	Slco5a1	solute carrier organic anion transporter family, member 5A1 [Source:MGI Symbol;Acc:MGI:2443431]	13.7934	12.3432	28.7547	28.5127	1.1121	7.54684	110.782	1.03e-05	0.00408941
ENSMUSG00000021319	Sfrp4	secreted frizzled-related protein 4 [Source:MGI Symbol;Acc:MGI:892010]	242.382	205.638	477.193	478.529	1.11158	9.39034	103.672	1.3e-05	0.00430944
ENSMUSG00000047155	Cyp4x1	cytochrome P450, family 4, subfamily x, polypeptide 1 [Source:MGI Symbol;Acc:MGI:1932403]	0.943718	0.764462	1.0221	1.27699	1.10983	1.02166	10.008	0.0147491	0.259294
ENSMUSG00000051111	Sv2c	synaptic vesicle glycoprotein 2c [Source:MGI Symbol;Acc:MGI:1922459]	2.3268	2.27894	5.11507	4.93924	1.10943	5.07627	93.8251	1.84e-05	0.00506958
ENSMUSG00000021260	Hhipl1	hedgehog interacting protein-like 1 [Source:MGI Symbol;Acc:MGI:1919265]	18.0561	18.1695	36.4099	32.8213	1.10057	6.28538	99.2598	1.51e-05	0.00472132
ENSMUSG00000055912	Tmem150a	transmembrane protein 150A [Source:MGI Symbol;Acc:MGI:2385244]	131.545	122.748	270.18	269.023	1.10028	8.01229	150.811	3.49e-06	0.00243208
ENSMUSG00000040280	Ndufa4l2	NADH dehydrogenase (ubiquinone) 1 alpha subcomplex, 4-like 2 [Source:MGI Symbol;Acc:MGI:3039567]	5.65365	7.12782	12.667	7.63162	1.09618	2.92173	16.3214	0.00439977	0.1243
ENSMUSG00000103072	Gm37905	predicted gene, 37905 [Source:MGI Symbol;Acc:MGI:5611133]	5.78189	4.75029	10.6419	8.83116	1.09103	0.52876	7.83706	0.0251055	0.350808
ENSMUSG00000020151	Ptprr	protein tyrosine phosphatase, receptor type, R [Source:MGI Symbol;Acc:MGI:109559]	2.10963	1.71655	4.37128	3.28198	1.08179	2.73044	28.0814	0.000942012	0.0487708
ENSMUSG00000092405	Gm20402	predicted gene 20402 [Source:MGI Symbol;Acc:MGI:5141867]	1.75037	1.26117	3.14083	2.91342	1.07635	1.05951	6.9865	0.0316725	0.404611
ENSMUSG00000097139	Gm26626	predicted gene, 26626 [Source:MGI Symbol;Acc:MGI:5477120]	8.3971	7.45666	21.701	15.3896	1.07539	3.90561	39.9757	0.000315633	0.0258931
ENSMUSG00000024053	Emilin2	elastin microfibril interfacer 2 [Source:MGI Symbol;Acc:MGI:2389136]	35.5249	45.2652	86.0404	80.7902	1.07326	8.26073	74.152	4.12e-05	0.00821015
ENSMUSG00000010025	Aldh3a2	aldehyde dehydrogenase family 3, subfamily A2 [Source:MGI Symbol;Acc:MGI:1353452]	163.608	149.5	314.853	311.361	1.07191	9.27133	115.229	8.99e-06	0.00393346
ENSMUSG00000038178	Slc43a2	solute carrier family 43, member 2 [Source:MGI Symbol;Acc:MGI:2442746]	7.76665	6.24558	14.6757	10.8752	1.07179	5.46283	109.486	1.08e-05	0.00411026
ENSMUSG00000087143	A830082K12Rik	RIKEN cDNA A830082K12 gene [Source:MGI Symbol;Acc:MGI:2443527]	2.27383	1.90314	3.6912	2.86166	1.07143	1.44688	12.2862	0.00908676	0.193574
ENSMUSG00000020733	Slc9a3r1	solute carrier family 9 (sodium/hydrogen exchanger), member 3 regulator 1 [Source:MGI Symbol;Acc:MGI:1349482]	3.82086	3.53954	8.11248	6.71852	1.06914	3.65434	53.2754	0.000124508	0.0150579
ENSMUSG00000025504	Eps8l2	EPS8-like 2 [Source:MGI Symbol;Acc:MGI:2138828]	6.18876	6.04926	14.3739	9.30666	1.06886	4.30714	43.6686	0.000237918	0.022118
ENSMUSG00000003812	Dnase2a	deoxyribonuclease II alpha [Source:MGI Symbol;Acc:MGI:1329019]	6.70265	6.77749	15.562	13.4231	1.06863	3.09375	31.4243	0.000669517	0.0390624
ENSMUSG00000085998	AW822252	expressed sequence AW822252 [Source:MGI Symbol;Acc:MGI:2148030]	7.18304	6.87543	16.6723	14.13	1.06848	2.98094	40.907	0.000293311	0.0248898
ENSMUSG00000001014	Icam4	intercellular adhesion molecule 4, Landsteiner-Wiener blood group [Source:MGI Symbol;Acc:MGI:1925619]	5.81263	7.53188	13.0151	10.0752	1.06332	2.86968	24.7146	0.00137648	0.0612806
ENSMUSG00000037606	Osbpl5	oxysterol binding protein-like 5 [Source:MGI Symbol;Acc:MGI:1930265]	28.8272	24.6723	45.5024	47.3823	1.06247	6.65646	101.999	1.38e-05	0.00450517
ENSMUSG00000038296	Galnt18	polypeptide N-acetylgalactosaminyltransferase 18 [Source:MGI Symbol;Acc:MGI:2446239]	2.74627	2.8405	5.54382	4.29544	1.0613	3.53254	33.6676	0.000541302	0.0351297
ENSMUSG00000022894	Adamts5	a disintegrin-like and metallopeptidase (reprolysin type) with thrombospondin type 1 motif, 5 (aggrecanase-2) [Source:MGI Symbol;Acc:MGI:1346321]	20.4982	20.9725	51.9282	30.6708	1.06076	8.21427	25.0229	0.00132727	0.0602209
ENSMUSG00000018849	Wwc1	WW, C2 and coiled-coil domain containing 1 [Source:MGI Symbol;Acc:MGI:2388637]	1.03144	1.08293	2.53091	2.14643	1.05574	3.17833	27.8219	0.000968647	0.0496887
ENSMUSG00000067370	B3galt4	UDP-Gal:betaGlcNAc beta 1,3-galactosyltransferase, polypeptide 4 [Source:MGI Symbol;Acc:MGI:1859517]	2.1334	1.75074	3.88986	2.81785	1.05297	1.99466	16.2703	0.00443661	0.125034
ENSMUSG00000087036	Gm11748	predicted gene 11748 [Source:MGI Symbol;Acc:MGI:3704384]	1.63339	1.48468	1.72192	2.46497	1.0524	3.08456	31.086	0.000692084	0.0397134
ENSMUSG00000086016	1700084C06Rik	RIKEN cDNA 1700084C06 gene [Source:MGI Symbol;Acc:MGI:1923868]	2.40864	3.0895	3.29939	3.52226	1.04994	1.20087	9.54298	0.0164221	0.277382
ENSMUSG00000039126	Prune2	prune homolog 2 [Source:MGI Symbol;Acc:MGI:1925004]	1.95389	1.34392	3.29715	3.01079	1.04886	5.2622	30.3092	0.000747685	0.0416644
ENSMUSG00000027360	Hdc	histidine decarboxylase [Source:MGI Symbol;Acc:MGI:96062]	0.652142	0.637373	2.02508	0.958074	1.04761	0.728285	6.17633	0.0401319	0.460457
ENSMUSG00000046314	Stxbp6	syntaxin binding protein 6 (amisyn) [Source:MGI Symbol;Acc:MGI:2384963]	8.97163	11.4024	23.4064	17.8739	1.0472	5.02944	53.0395	0.000126341	0.0151208
ENSMUSG00000074213	Gm10642	predicted gene 10642 [Source:MGI Symbol;Acc:MGI:3704338]	0.80175	0.999816	1.34872	0.934134	1.04698	0.656711	6.00657	0.0422622	0.47358
ENSMUSG00000082271	Gm12217	predicted gene 12217 [Source:MGI Symbol;Acc:MGI:3649337]	1.14557	1.14286	3.08337	2.86013	1.0449	0.796257	8.87709	0.0192658	0.303589
ENSMUSG00000094030	Gm21833	predicted gene, 21833 [Source:MGI Symbol;Acc:MGI:5433997]	2.90968	1.87689	2.70809	3.50927	1.04287	0.65641	6.34551	0.0381445	0.448259
ENSMUSG00000103428	Gm20754	predicted gene, 20754 [Source:MGI Symbol;Acc:MGI:5434110]	2.55418	1.90738	3.44112	4.6809	1.04287	0.65641	6.34551	0.0381445	0.448259
ENSMUSG00000037035	Inhbb	inhibin beta-B [Source:MGI Symbol;Acc:MGI:96571]	4.93927	4.92758	10.9889	10.757	1.04202	5.28005	100.015	1.47e-05	0.00471242
ENSMUSG00000037649	H2-DMa	histocompatibility 2, class II, locus DMa [Source:MGI Symbol;Acc:MGI:95921]	1.01439	0.838462	1.64258	2.15552	1.04019	0.328053	5.94175	0.0431141	0.479414
ENSMUSG00000057280	Musk	muscle, skeletal, receptor tyrosine kinase [Source:MGI Symbol;Acc:MGI:103581]	1.57071	0.819864	3.52852	2.52569	1.03904	2.83855	8.26525	0.0224587	0.330413
ENSMUSG00000000223	Drp2	dystrophin related protein 2 [Source:MGI Symbol;Acc:MGI:107432]	1.08094	1.47168	2.77725	2.5835	1.03634	3.65912	23.2997	0.00163457	0.0680993
ENSMUSG00000056133	Gm9992	predicted gene 9992 [Source:MGI Symbol;Acc:MGI:3712668]	17.8262	16.8451	38.5166	34.5413	1.03126	3.61057	46.171	0.000198741	0.0197302
ENSMUSG00000023039	Krt7	keratin 7 [Source:MGI Symbol;Acc:MGI:96704]	1.90342	1.85901	4.19135	3.12044	1.03006	2.44768	28.3362	0.000916766	0.0479656
ENSMUSG00000030116	Mfap5	microfibrillar associated protein 5 [Source:MGI Symbol;Acc:MGI:1354387]	401.177	344.661	856.684	675.134	1.03003	8.77708	68.3008	5.44e-05	0.00967221
ENSMUSG00000074398	Gm15441	predicted gene 15441 [Source:MGI Symbol;Acc:MGI:3641753]	1.04147	1.34841	0.510972	0.395052	1.02814	7.19757	105.816	1.21e-05	0.00428081
ENSMUSG00000086040	Wipf3	WAS/WASL interacting protein family, member 3 [Source:MGI Symbol;Acc:MGI:3044681]	8.4159	8.70609	16.4982	15.2602	1.02331	5.9246	94.8551	1.77e-05	0.00498322
ENSMUSG00000024548	Setbp1	SET binding protein 1 [Source:MGI Symbol;Acc:MGI:1933199]	0.674503	0.749798	1.46858	1.17882	1.02169	2.82644	24.0088	0.00149818	0.0650544
ENSMUSG00000004383	Large1	LARGE xylosyl- and glucuronyltransferase 1 [Source:MGI Symbol;Acc:MGI:1342270]	10.9381	11.7237	23.9539	20.377	1.02122	6.17355	80.9821	3.05e-05	0.00685106
ENSMUSG00000034266	Batf	basic leucine zipper transcription factor, ATF-like [Source:MGI Symbol;Acc:MGI:1859147]	2.12642	2.24617	4.10316	4.24719	1.01745	1.85169	19.0135	0.00290744	0.0969435
ENSMUSG00000038260	Trpm4	transient receptor potential cation channel, subfamily M, member 4 [Source:MGI Symbol;Acc:MGI:1915917]	5.43967	5.43839	9.62003	10.0872	1.01679	4.98546	84.0127	2.69e-05	0.00628629
ENSMUSG00000073910	Mob3b	MOB kinase activator 3B [Source:MGI Symbol;Acc:MGI:2664539]	10.279	9.84987	20.1489	20.6113	1.01607	6.3636	114.558	9.18e-06	0.00393346
ENSMUSG00000024600	Slc27a6	solute carrier family 27 (fatty acid transporter), member 6 [Source:MGI Symbol;Acc:MGI:3036230]	2.10034	1.74614	4.28146	3.04351	1.01591	3.17819	26.3286	0.00114205	0.0546454
ENSMUSG00000096403	Gm9825	predicted gene 9825 [Source:MGI Symbol;Acc:MGI:3708729]	17.8906	19.6918	20.7366	19.0412	1.01535	2.53819	10.5867	0.0129596	0.240634
ENSMUSG00000069171	Nr2f1	nuclear receptor subfamily 2, group F, member 1 [Source:MGI Symbol;Acc:MGI:1352451]	1.05579	1.30483	1.71593	2.46413	1.01312	1.75135	13.4578	0.00724942	0.169939
ENSMUSG00000037852	Cpe	carboxypeptidase E [Source:MGI Symbol;Acc:MGI:101932]	22.0753	23.1927	49.4471	39.1099	1.01218	6.28309	58.1891	9.3e-05	0.0128767
ENSMUSG00000020892	Aloxe3	arachidonate lipoxygenase 3 [Source:MGI Symbol;Acc:MGI:1345140]	8.67852	8.44985	14.5611	16.098	1.01132	5.14591	62.2625	7.42e-05	0.0116294
ENSMUSG00000024041	Cryaa	crystallin, alpha A [Source:MGI Symbol;Acc:MGI:88515]	29.4154	24.1924	56.049	48.0053	1.00678	5.15603	36.6611	0.000414946	0.0299216
ENSMUSG00000057914	Cacnb2	calcium channel, voltage-dependent, beta 2 subunit [Source:MGI Symbol;Acc:MGI:894644]	4.14511	3.26997	5.61077	8.16056	1.00635	3.78809	41.1879	0.000286974	0.0246702
ENSMUSG00000039813	Tbc1d2	TBC1 domain family, member 2 [Source:MGI Symbol;Acc:MGI:2652885]	4.15531	4.11789	7.81992	7.23072	1.00602	4.86186	71.3429	4.69e-05	0.00878854
ENSMUSG00000072115	Ang	angiogenin, ribonuclease, RNase A family, 5 [Source:MGI Symbol;Acc:MGI:88022]	5.20208	5.29547	9.81427	10.4569	1.00474	1.99371	18.6195	0.00308038	0.100594
ENSMUSG00000055538	Zcchc24	zinc finger, CCHC domain containing 24 [Source:MGI Symbol;Acc:MGI:1919168]	18.2119	17.6499	36.7663	37.254	1.00354	6.94719	127.475	6.31e-06	0.00344347
ENSMUSG00000026303	Mlph	melanophilin [Source:MGI Symbol;Acc:MGI:2176380]	15.3822	13.9353	30.6264	26.7999	1.00196	6.77066	87.3594	2.35e-05	0.00579099
ENSMUSG00000017390	Aldoc	aldolase C, fructose-bisphosphate [Source:MGI Symbol;Acc:MGI:101863]	0.829061	1.51498	1.73963	0.80161	1.0001	0.555246	6.07528	0.0413828	0.468396
ENSMUSG00000046491	C1qtnf2	C1q and tumor necrosis factor related protein 2 [Source:MGI Symbol;Acc:MGI:1916433]	8.3589	7.7086	14.7666	16.9059	1.00005	3.46341	33.3037	0.000559834	0.036028
ENSMUSG00000099843	Gm7160	predicted gene 7160 [Source:MGI Symbol;Acc:MGI:3646078]	3.29528	3.07951	6.51047	5.18884	0.999784	1.77518	10.7324	0.0125534	0.236385
ENSMUSG00000027412	Lpin3	lipin 3 [Source:MGI Symbol;Acc:MGI:1891342]	15.3336	14.1653	29.5293	25.7385	0.997311	5.81053	53.4421	0.000123233	0.0150221
ENSMUSG00000027855	Sycp1	synaptonemal complex protein 1 [Source:MGI Symbol;Acc:MGI:105931]	0.780226	1.1631	1.46478	1.37456	0.995633	1.2173	10.746	0.0125164	0.235883
ENSMUSG00000048583	Igf2	insulin-like growth factor 2 [Source:MGI Symbol;Acc:MGI:96434]	2.39182	3.45533	6.25786	3.78729	0.993467	3.44723	14.1166	0.00642255	0.156906
ENSMUSG00000022358	Fbxo32	F-box protein 32 [Source:MGI Symbol;Acc:MGI:1914981]	0.856867	0.988646	2.0017	1.42116	0.991058	3.42524	23.6652	0.00156238	0.066597
ENSMUSG00000050276	Mrgprg	MAS-related GPR, member G [Source:MGI Symbol;Acc:MGI:3033145]	37.2615	28.4454	80.5873	56.1664	0.99036	6.24051	21.3068	0.00211266	0.0801209
ENSMUSG00000027171	Prrg4	proline rich Gla (G-carboxyglutamic acid) 4 (transmembrane) [Source:MGI Symbol;Acc:MGI:2442211]	5.15424	4.63899	8.24486	9.12377	0.989176	4.4003	67.2142	5.74e-05	0.00995669
ENSMUSG00000001741	Il16	interleukin 16 [Source:MGI Symbol;Acc:MGI:1270855]	0.826602	0.933087	1.35065	1.41598	0.98835	2.44098	20.3068	0.00242002	0.0870488
ENSMUSG00000074766	Ism1	isthmin 1, angiogenesis inhibitor [Source:MGI Symbol;Acc:MGI:2442963]	0.617092	0.848889	1.70051	1.14697	0.987015	1.89345	11.4913	0.0106816	0.215249
ENSMUSG00000040907	Atp1a3	ATPase, Na+/K+ transporting, alpha 3 polypeptide [Source:MGI Symbol;Acc:MGI:88107]	16.042	22.0303	39.4627	33.6679	0.986975	6.64062	31.5352	0.000662329	0.0389939
ENSMUSG00000036528	Ppfibp2	PTPRF interacting protein, binding protein 2 (liprin beta 2) [Source:MGI Symbol;Acc:MGI:894649]	6.59916	5.50501	11.03	12.6789	0.98593	5.25851	54.6795	0.00011427	0.0143612
ENSMUSG00000002847	Pla1a	phospholipase A1 member A [Source:MGI Symbol;Acc:MGI:1934677]	3.02856	2.43832	4.478	4.61641	0.984259	2.94144	20.8257	0.00225393	0.0835531
ENSMUSG00000021913	Ogdhl	oxoglutarate dehydrogenase-like [Source:MGI Symbol;Acc:MGI:3616088]	11.5506	11.8698	23.0392	22.0153	0.983395	6.01919	97.8445	1.59e-05	0.00482901
ENSMUSG00000041143	Tmco4	transmembrane and coiled-coil domains 4 [Source:MGI Symbol;Acc:MGI:1924306]	2.10928	1.69621	3.64233	3.64004	0.983075	3.05269	31.4504	0.000667818	0.0390504
ENSMUSG00000031565	Fgfr1	fibroblast growth factor receptor 1 [Source:MGI Symbol;Acc:MGI:95522]	70.5037	70.9262	141.417	125.881	0.979939	8.57888	84.9147	2.59e-05	0.00620704
ENSMUSG00000018381	Abi3	ABI gene family, member 3 [Source:MGI Symbol;Acc:MGI:1913860]	7.78294	8.71954	14.7411	12.562	0.975012	5.95376	50.4989	0.000148435	0.0168878
ENSMUSG00000032323	Cyp11a1	cytochrome P450, family 11, subfamily a, polypeptide 1 [Source:MGI Symbol;Acc:MGI:88582]	454.805	484.881	995.907	813.344	0.974968	10.4037	82.7637	2.83e-05	0.00648577
ENSMUSG00000042529	Kcnj12	potassium inwardly-rectifying channel, subfamily J, member 12 [Source:MGI Symbol;Acc:MGI:108495]	2.63271	2.26978	4.83481	3.64001	0.974696	3.13898	24.9795	0.00133406	0.0602209
ENSMUSG00000004655	Aqp1	aquaporin 1 [Source:MGI Symbol;Acc:MGI:103201]	109.078	106.828	204.423	201.218	0.972789	8.55141	125.849	6.6e-06	0.00344347
ENSMUSG00000104046	Gm37567	predicted gene, 37567 [Source:MGI Symbol;Acc:MGI:5610795]	9.26297	7.50672	16.0703	15.122	0.972502	4.59425	42.8844	0.000252185	0.0229648
ENSMUSG00000035279	Ssc5d	scavenger receptor cysteine rich family, 5 domains [Source:MGI Symbol;Acc:MGI:3606211]	12.8821	12.3692	20.6015	26.6152	0.971788	6.45615	68.6829	5.34e-05	0.00958785
ENSMUSG00000075604	Cyp11b1	cytochrome P450, family 11, subfamily b, polypeptide 1 [Source:MGI Symbol;Acc:MGI:88583]	44.3632	33.103	75.9044	66.2807	0.970409	7.37762	42.9737	0.000250507	0.0228572
ENSMUSG00000026228	Htr2b	5-hydroxytryptamine (serotonin) receptor 2B [Source:MGI Symbol;Acc:MGI:109323]	2.03274	1.18605	3.10788	2.97585	0.969886	2.15843	16.6507	0.00417157	0.119986
ENSMUSG00000031995	St14	suppression of tumorigenicity 14 (colon carcinoma) [Source:MGI Symbol;Acc:MGI:1338881]	0.848871	1.34762	1.39677	1.12795	0.96979	1.85232	8.33987	0.0220347	0.326778
ENSMUSG00000050097	Ces2b	carboxyesterase 2B [Source:MGI Symbol;Acc:MGI:2448547]	0.656218	0.677213	1.89013	1.03851	0.969775	1.20084	5.7756	0.0454016	0.494099
ENSMUSG00000032679	Cd59a	CD59a antigen [Source:MGI Symbol;Acc:MGI:109177]	19.396	20.9466	36.5805	36.6402	0.969754	5.33197	75.1904	3.93e-05	0.00802613
ENSMUSG00000072812	Ahnak2	AHNAK nucleoprotein 2 [Source:MGI Symbol;Acc:MGI:2144831]	33.133	28.9689	59.3152	58.55	0.968849	7.15457	74.3673	4.08e-05	0.00820067
ENSMUSG00000000216	Scnn1g	sodium channel, nonvoltage-gated 1 gamma [Source:MGI Symbol;Acc:MGI:104695]	0.623562	0.554834	1.29279	0.841534	0.966475	1.5428	13.0281	0.00786282	0.178526
ENSMUSG00000034226	Rhov	ras homolog family member V [Source:MGI Symbol;Acc:MGI:2444227]	1.81735	1.65676	3.54214	2.62854	0.964151	2.20197	9.84497	0.0153098	0.265271
ENSMUSG00000020782	Llgl2	LLGL2 scribble cell polarity complex component [Source:MGI Symbol;Acc:MGI:1918843]	1.28248	3.57304	2.58778	4.75383	0.960208	2.35971	14.2793	0.00623715	0.153934
ENSMUSG00000038022	Mindy4	MINDY lysine 48 deubiquitinase 4 [Source:MGI Symbol;Acc:MGI:3583959]	2.2757	2.25879	4.1275	3.94546	0.959991	3.80614	31.1123	0.000690299	0.0396604
ENSMUSG00000036599	Chst12	carbohydrate sulfotransferase 12 [Source:MGI Symbol;Acc:MGI:1929064]	18.5143	17.9882	33.4504	31.817	0.958766	5.41892	59.0469	8.86e-05	0.0125862
ENSMUSG00000026278	Bok	BCL2-related ovarian killer [Source:MGI Symbol;Acc:MGI:1858494]	39.9457	42.8583	81.1711	69.5955	0.955568	6.28928	55.9648	0.00010582	0.013829
ENSMUSG00000073985	Gm10602	predicted gene 10602 [Source:MGI Symbol;Acc:MGI:3708759]	2.5264	4.58259	6.37497	5.27547	0.952795	1.60742	5.872	0.0440559	0.48472
ENSMUSG00000024998	Plce1	phospholipase C, epsilon 1 [Source:MGI Symbol;Acc:MGI:1921305]	1.92154	1.86684	3.96595	3.13306	0.950466	4.81446	40.7497	0.000296935	0.0250521
ENSMUSG00000032593	Amigo3	adhesion molecule with Ig like domain 3 [Source:MGI Symbol;Acc:MGI:2444854]	1.24502	1.40234	2.08765	1.58429	0.948735	2.19303	18.2492	0.00325503	0.104229
ENSMUSG00000061436	Hipk2	homeodomain interacting protein kinase 2 [Source:MGI Symbol;Acc:MGI:1314872]	7.56216	7.86124	13.827	16.7401	0.948319	6.23432	55.8949	0.000106258	0.013829
ENSMUSG00000033834	Tpbpa	trophoblast specific protein alpha [Source:MGI Symbol;Acc:MGI:98795]	2.61386	1.70502	4.46476	3.03207	0.945987	2.45576	10.9353	0.0120145	0.229478
ENSMUSG00000089901	Gm8113	predicted gene 8113 [Source:MGI Symbol;Acc:MGI:3648791]	66.246	68.2116	113.44	138.606	0.944601	8.04585	94.8949	1.77e-05	0.00498322
ENSMUSG00000020889	Nr1d1	nuclear receptor subfamily 1, group D, member 1 [Source:MGI Symbol;Acc:MGI:2444210]	3.07904	3.25076	6.06709	5.68109	0.944448	3.54461	41.0425	0.00029023	0.0248495
ENSMUSG00000034255	Arhgap27	Rho GTPase activating protein 27 [Source:MGI Symbol;Acc:MGI:1916903]	3.57013	3.73169	6.33431	4.42096	0.943946	3.93829	23.1008	0.00167563	0.0691115
ENSMUSG00000038393	Txnip	thioredoxin interacting protein [Source:MGI Symbol;Acc:MGI:1889549]	237	201.367	397.461	425.347	0.939417	9.57732	112.589	9.75e-06	0.00398708
ENSMUSG00000038213	Tapbpl	TAP binding protein-like [Source:MGI Symbol;Acc:MGI:2384853]	3.49482	3.19246	5.20742	5.21254	0.939271	3.41327	40.7939	0.000295912	0.0250521
ENSMUSG00000076431	Sox4	SRY (sex determining region Y)-box 4 [Source:MGI Symbol;Acc:MGI:98366]	6.24077	5.46051	10.8736	11.3922	0.935513	5.47053	80.3801	3.13e-05	0.00689361
ENSMUSG00000066800	Rnasel	ribonuclease L (2', 5'-oligoisoadenylate synthetase-dependent) [Source:MGI Symbol;Acc:MGI:1098272]	7.18907	5.39263	8.26853	6.09963	0.935252	3.94098	26.2828	0.00114798	0.0547582
ENSMUSG00000026700	Tnfsf4	tumor necrosis factor (ligand) superfamily, member 4 [Source:MGI Symbol;Acc:MGI:104511]	6.99664	6.17909	11.7217	11.6838	0.934231	4.15279	54.8094	0.000113378	0.0143532
ENSMUSG00000029053	Prkcz	protein kinase C, zeta [Source:MGI Symbol;Acc:MGI:97602]	1.27026	1.67731	2.49173	3.07373	0.934085	2.32236	18.8149	0.002993	0.0988134
ENSMUSG00000031169	Porcn	porcupine O-acyltransferase [Source:MGI Symbol;Acc:MGI:1890212]	15.6102	10.8676	25.1903	21.765	0.932462	4.83114	17.4671	0.0036674	0.111451
ENSMUSG00000041540	Sox5	SRY (sex determining region Y)-box 5 [Source:MGI Symbol;Acc:MGI:98367]	2.79234	2.14582	2.75473	4.54265	0.931478	3.57417	39.9497	0.000316285	0.0258931
ENSMUSG00000044037	Als2cl	ALS2 C-terminal like [Source:MGI Symbol;Acc:MGI:2447532]	8.92887	8.1436	15.6478	15.3621	0.928978	5.43659	54.6215	0.000114671	0.0143612
ENSMUSG00000064080	Fbln2	fibulin 2 [Source:MGI Symbol;Acc:MGI:95488]	78.6212	84.3226	162.238	143.698	0.928817	8.33541	107.54	1.14e-05	0.00418492
ENSMUSG00000031551	Ido1	indoleamine 2,3-dioxygenase 1 [Source:MGI Symbol;Acc:MGI:96416]	0.988939	0.587448	1.20097	1.38368	0.927032	1.07787	5.73734	0.0459503	0.498375
ENSMUSG00000046580	Gm7862	predicted gene 7862 [Source:MGI Symbol;Acc:MGI:3648002]	122.099	120.463	131.926	134.24	0.926401	2.36002	17.1643	0.00384482	0.114252
ENSMUSG00000032641	Gpr19	G protein-coupled receptor 19 [Source:MGI Symbol;Acc:MGI:892973]	1.15584	1.9153	2.66103	2.29643	0.925499	1.3133	9.10408	0.0182303	0.293216
ENSMUSG00000039741	Bahcc1	BAH domain and coiled-coil containing 1 [Source:MGI Symbol;Acc:MGI:2679272]	1.50671	1.84106	2.20073	3.14827	0.924222	3.9412	28.2462	0.000925579	0.0482311
ENSMUSG00000018796	Acsl1	acyl-CoA synthetase long-chain family member 1 [Source:MGI Symbol;Acc:MGI:102797]	26.2838	25.9682	54.1605	43.703	0.923343	6.78016	59.5661	8.6e-05	0.0124111
ENSMUSG00000054426	A930005H10Rik	RIKEN cDNA A930005H10 gene [Source:MGI Symbol;Acc:MGI:1915411]	4.64521	3.26106	4.75366	7.16916	0.923209	1.31305	10.349	0.0136591	0.24694
ENSMUSG00000074178	Gm10638	predicted gene 10638 [Source:MGI Symbol;Acc:MGI:3704316]	1.67506	2.27269	3.71954	3.21185	0.92317	1.02183	9.10385	0.0182313	0.293216
ENSMUSG00000079071	Gm14085	predicted gene 14085 [Source:MGI Symbol;Acc:MGI:3702173]	0.965247	1.04908	1.50384	1.93747	0.922532	1.72867	15.4641	0.00507342	0.135469
ENSMUSG00000050860	Phospho1	phosphatase, orphan 1 [Source:MGI Symbol;Acc:MGI:2447348]	30.4214	30.0415	74.1716	47.7358	0.921727	2.7305	17.8615	0.0034516	0.107899
ENSMUSG00000087338	Scpep1os	serine carboxypeptidase 1, opposite strand [Source:MGI Symbol;Acc:MGI:1921171]	0.584834	0.710071	0.465422	0.99677	0.920232	4.38668	44.6663	0.000221216	0.0210883
ENSMUSG00000044393	Dsg2	desmoglein 2 [Source:MGI Symbol;Acc:MGI:1196466]	1.25	0.872651	1.79878	1.30072	0.919617	2.95728	9.48544	0.0166457	0.278654
ENSMUSG00000038903	Ccdc68	coiled-coil domain containing 68 [Source:MGI Symbol;Acc:MGI:3612676]	6.00892	6.14512	11.0486	11.5382	0.917903	4.28346	53.8282	0.000120343	0.0148267
ENSMUSG00000038271	Iffo1	intermediate filament family orphan 1 [Source:MGI Symbol;Acc:MGI:2444516]	6.43799	3.21678	4.89774	6.33824	0.916831	2.60842	17.3841	0.00371498	0.112249
ENSMUSG00000037892	Pcdh18	protocadherin 18 [Source:MGI Symbol;Acc:MGI:1920423]	1.20813	0.641702	0.878473	1.69783	0.916476	2.2896	9.25955	0.0175619	0.287773
ENSMUSG00000024030	Abcg1	ATP binding cassette subfamily G member 1 [Source:MGI Symbol;Acc:MGI:107704]	1.83783	1.63715	3.07609	2.91965	0.916469	3.08933	24.2014	0.00146364	0.0639865
ENSMUSG00000080058	Gm11175	predicted gene 11175 [Source:MGI Symbol;Acc:MGI:3809055]	33.6672	42.2954	72.5778	50.6414	0.915921	4.42001	18.3857	0.00318921	0.10298
ENSMUSG00000025586	Cpeb1	cytoplasmic polyadenylation element binding protein 1 [Source:MGI Symbol;Acc:MGI:108442]	3.23183	3.90503	3.37001	5.599	0.915494	2.58889	24.9774	0.00133438	0.0602209
ENSMUSG00000091971	Hspa1a	heat shock protein 1A [Source:MGI Symbol;Acc:MGI:96244]	1.31179	1.108	2.05611	2.41355	0.914223	1.21701	10.2118	0.0140849	0.251635
ENSMUSG00000005124	Wisp1	WNT1 inducible signaling pathway protein 1 [Source:MGI Symbol;Acc:MGI:1197008]	0.815949	0.890625	1.48241	1.45716	0.913851	2.65826	25.6252	0.00123742	0.0578275
ENSMUSG00000000305	Cdh4	cadherin 4 [Source:MGI Symbol;Acc:MGI:99218]	4.01064	5.06171	8.94687	8.18979	0.912561	5.56202	55.8817	0.000106341	0.013829
ENSMUSG00000023809	Rps6ka2	ribosomal protein S6 kinase, polypeptide 2 [Source:MGI Symbol;Acc:MGI:1342290]	3.50465	3.13591	6.0354	6.3866	0.912271	4.77745	54.7922	0.000113496	0.0143532
ENSMUSG00000028860	Sytl1	synaptotagmin-like 1 [Source:MGI Symbol;Acc:MGI:1933365]	1.81727	5.30435	8.50291	6.03448	0.911474	2.62139	16.7092	0.00413257	0.119461
ENSMUSG00000027313	Chac1	ChaC, cation transport regulator 1 [Source:MGI Symbol;Acc:MGI:1916315]	2.65492	2.38705	3.60603	3.1424	0.910017	1.75214	7.29404	0.0290682	0.382578
ENSMUSG00000037049	Smpd1	sphingomyelin phosphodiesterase 1, acid lysosomal [Source:MGI Symbol;Acc:MGI:98325]	41.6063	42.3996	92.9683	57.6614	0.909778	7.03296	18.6424	0.00306997	0.100436
ENSMUSG00000040152	Thbs1	thrombospondin 1 [Source:MGI Symbol;Acc:MGI:98737]	3.2123	3.5368	6.15703	6.16608	0.909517	5.08749	58.0708	9.36e-05	0.0128767
ENSMUSG00000074277	Phldb3	pleckstrin homology like domain, family B, member 3 [Source:MGI Symbol;Acc:MGI:3642959]	1.06697	1.10974	2.06221	2.26714	0.909115	2.19281	20.1716	0.00246587	0.0877392
ENSMUSG00000046561	Arsj	arylsulfatase J [Source:MGI Symbol;Acc:MGI:2443513]	2.33883	2.87175	4.96778	5.15915	0.901837	4.18	46.3411	0.000196387	0.0197148
ENSMUSG00000083623	Gm7224	predicted gene 7224 [Source:MGI Symbol;Acc:MGI:3647435]	2.01801	2.22295	2.90252	2.82987	0.901735	1.50259	6.43715	0.037121	0.442551
ENSMUSG00000045980	Tmem104	transmembrane protein 104 [Source:MGI Symbol;Acc:MGI:2444222]	6.05337	5.09874	10.5127	9.80391	0.901171	4.88055	68.7034	5.33e-05	0.00958785
ENSMUSG00000044367	Slc16a13	solute carrier family 16 (monocarboxylic acid transporters), member 13 [Source:MGI Symbol;Acc:MGI:1916559]	1.06979	2.25572	2.17648	2.33153	0.90098	1.68147	10.5859	0.0129618	0.240634
ENSMUSG00000031355	Arhgap6	Rho GTPase activating protein 6 [Source:MGI Symbol;Acc:MGI:1196332]	0.839405	0.830656	1.477	1.50698	0.900132	2.54339	17.6624	0.00355844	0.109587
ENSMUSG00000002409	Dyrk1b	dual-specificity tyrosine-(Y)-phosphorylation regulated kinase 1b [Source:MGI Symbol;Acc:MGI:1330302]	2.55631	3.4557	5.23192	4.56975	0.89986	3.22328	20.2742	0.00243099	0.0871711
ENSMUSG00000026958	Dpp7	dipeptidylpeptidase 7 [Source:MGI Symbol;Acc:MGI:1933213]	21.0486	20.2222	36.5427	36.2941	0.899754	5.06936	53.0706	0.000126097	0.0151208
ENSMUSG00000051000	Fam160a1	family with sequence similarity 160, member A1 [Source:MGI Symbol;Acc:MGI:2444746]	0.650659	0.778853	1.10022	1.19149	0.899659	1.98356	11.2729	0.0111814	0.221408
ENSMUSG00000039578	Ccser1	coiled-coil serine rich 1 [Source:MGI Symbol;Acc:MGI:3045354]	1.43134	1.22033	2.65054	1.72247	0.893881	1.46095	9.34469	0.0172092	0.283708
ENSMUSG00000024653	Scgb1a1	secretoglobin, family 1A, member 1 (uteroglobin) [Source:MGI Symbol;Acc:MGI:98919]	32.4628	32.0414	64.3116	56.0447	0.891574	3.71327	41.711	0.00027563	0.0242376
ENSMUSG00000029094	Afap1	actin filament associated protein 1 [Source:MGI Symbol;Acc:MGI:1917542]	6.15835	5.88053	11.4461	10.0534	0.891421	5.89013	52.0517	0.000134399	0.0157696
ENSMUSG00000022665	Ccdc80	coiled-coil domain containing 80 [Source:MGI Symbol;Acc:MGI:1915146]	4.08751	4.01449	4.06615	10.4782	0.89024	4.54097	6.60118	0.0353755	0.431797
ENSMUSG00000022756	Slc7a4	solute carrier family 7 (cationic amino acid transporter, y+ system), member 4 [Source:MGI Symbol;Acc:MGI:2146512]	0.838118	0.604891	1.16069	1.27452	0.889833	1.00296	6.20535	0.0397816	0.458679
ENSMUSG00000031616	Ednra	endothelin receptor type A [Source:MGI Symbol;Acc:MGI:105923]	3.92207	3.48535	6.89105	7.28143	0.889507	4.29306	46.5596	0.000193415	0.0194726
ENSMUSG00000071347	C1qtnf9	C1q and tumor necrosis factor related protein 9 [Source:MGI Symbol;Acc:MGI:3045252]	1.05052	1.26867	2.98566	1.96021	0.888194	2.10647	9.51385	0.0165348	0.277961
ENSMUSG00000029664	Tfpi2	tissue factor pathway inhibitor 2 [Source:MGI Symbol;Acc:MGI:108543]	16.7416	15.6313	34.2071	21.8994	0.887525	5.0085	20.4604	0.00236929	0.0860979
ENSMUSG00000001665	Gstt3	glutathione S-transferase, theta 3 [Source:MGI Symbol;Acc:MGI:2143526]	1.41904	2.66055	2.95949	2.49466	0.887316	1.20036	8.35203	0.0219666	0.326508
ENSMUSG00000000278	Scpep1	serine carboxypeptidase 1 [Source:MGI Symbol;Acc:MGI:1921867]	108.727	108.148	203.48	193.005	0.886878	8.4248	85.1458	2.57e-05	0.00619244
ENSMUSG00000030324	Rho	rhodopsin [Source:MGI Symbol;Acc:MGI:97914]	0.883292	0.865742	1.50154	1.25354	0.886265	1.86209	15.4625	0.00507474	0.135469
ENSMUSG00000028005	Gucy1b1	guanylate cyclase 1, soluble, beta 1 [Source:MGI Symbol;Acc:MGI:1860604]	8.70149	10.6115	16.6399	15.4526	0.884344	5.48187	32.3025	0.000615151	0.0375939
ENSMUSG00000033540	Idua	iduronidase, alpha-L- [Source:MGI Symbol;Acc:MGI:96418]	2.87628	2.49523	5.60219	3.53445	0.883278	3.22504	8.90248	0.0191463	0.302442
ENSMUSG00000029470	P2rx4	purinergic receptor P2X, ligand-gated ion channel 4 [Source:MGI Symbol;Acc:MGI:1338859]	18.1029	12.508	26.0623	21.2862	0.881752	4.63379	36.3523	0.000426111	0.0302583
ENSMUSG00000020334	Slc22a4	solute carrier family 22 (organic cation transporter), member 4 [Source:MGI Symbol;Acc:MGI:1353479]	2.51347	2.25615	3.16194	2.73758	0.880639	2.07834	10.2242	0.0140459	0.251342
ENSMUSG00000022178	Ajuba	ajuba LIM protein [Source:MGI Symbol;Acc:MGI:1341886]	9.66864	9.93978	16.7133	18.5914	0.877401	5.57393	74.5741	4.04e-05	0.00815925
ENSMUSG00000067567	Hdac8	histone deacetylase 8 [Source:MGI Symbol;Acc:MGI:1917565]	16.9384	17.884	31.2557	29.316	0.874333	5.66236	61.2348	7.84e-05	0.0118747
ENSMUSG00000024371	C2	complement component 2 (within H-2S) [Source:MGI Symbol;Acc:MGI:88226]	38.4269	36.8871	72.8085	70.2804	0.873981	4.94516	56.7837	0.000100846	0.013437
ENSMUSG00000103168	Gm30948	predicted gene, 30948 [Source:MGI Symbol;Acc:MGI:5590107]	0.970276	1.17914	1.51258	2.17896	0.873945	2.02193	11.1591	0.0114538	0.224296
ENSMUSG00000025993	Slc40a1	solute carrier family 40 (iron-regulated transporter), member 1 [Source:MGI Symbol;Acc:MGI:1315204]	2.16067	0.814027	2.83895	2.50706	0.87276	2.38988	20.2424	0.00244173	0.0873523
ENSMUSG00000048186	Bend7	BEN domain containing 7 [Source:MGI Symbol;Acc:MGI:2443100]	0.875118	0.794968	1.06236	1.00049	0.87256	1.63216	8.14507	0.0231639	0.336107
ENSMUSG00000020953	Coch	cochlin [Source:MGI Symbol;Acc:MGI:1278313]	113.66	181.253	243.302	266.745	0.872408	9.0979	21.2249	0.0021359	0.0806043
ENSMUSG00000017400	Stac2	SH3 and cysteine rich domain 2 [Source:MGI Symbol;Acc:MGI:2144518]	20.0024	23.5307	42.8765	33.8003	0.872328	6.52436	37.083	0.000400285	0.0292805
ENSMUSG00000036046	5031439G07Rik	RIKEN cDNA 5031439G07 gene [Source:MGI Symbol;Acc:MGI:2444899]	37.9616	46.3356	84.4889	73.6187	0.872007	7.79294	38.4944	0.000355787	0.0277864
ENSMUSG00000101845	Gm28198	predicted gene 28198 [Source:MGI Symbol;Acc:MGI:5578904]	7.03631	8.59908	9.76524	8.25669	0.871534	2.19234	9.85385	0.0152786	0.265062
ENSMUSG00000055254	Ntrk2	neurotrophic tyrosine kinase, receptor, type 2 [Source:MGI Symbol;Acc:MGI:97384]	2.4482	2.88535	4.967	4.8068	0.871418	4.84993	54.7628	0.000113697	0.0143532
ENSMUSG00000048807	Slc35e4	solute carrier family 35, member E4 [Source:MGI Symbol;Acc:MGI:2144150]	7.05706	6.05629	11.8063	11.1708	0.870973	4.86925	39.8203	0.000319566	0.0260619
ENSMUSG00000057346	Apol9a	apolipoprotein L 9a [Source:MGI Symbol;Acc:MGI:3606001]	3.49259	4.40522	7.744	6.25745	0.870277	2.3677	18.9411	0.00293829	0.0975435
ENSMUSG00000079017	Ifi27l2a	interferon, alpha-inducible protein 27 like 2A [Source:MGI Symbol;Acc:MGI:1924183]	12.8148	16.3424	33.7392	18.11	0.868011	2.82127	6.1459	0.0405034	0.463034
ENSMUSG00000053040	Aph1c	aph1 homolog C, gamma secretase subunit [Source:MGI Symbol;Acc:MGI:1915568]	3.91966	2.61276	5.9869	4.60775	0.867736	2.06962	14.1111	0.00642898	0.156906
ENSMUSG00000038987	Cfap157	cilia and flagella associated protein 157 [Source:MGI Symbol;Acc:MGI:2447809]	2.86248	3.79035	7.83745	5.58568	0.867384	3.81645	33.0887	0.000571161	0.036502
ENSMUSG00000038349	Plcl1	phospholipase C-like 1 [Source:MGI Symbol;Acc:MGI:3036262]	3.28552	3.85955	7.58253	8.5682	0.866756	4.12765	42.4932	0.000259709	0.0232819
ENSMUSG00000032012	Nectin1	nectin cell adhesion molecule 1 [Source:MGI Symbol;Acc:MGI:1926483]	18.904	23.2359	38.9136	33.5507	0.865849	7.22344	41.3829	0.000282676	0.0245295
ENSMUSG00000033016	Nfatc1	nuclear factor of activated T cells, cytoplasmic, calcineurin dependent 1 [Source:MGI Symbol;Acc:MGI:102469]	1.61114	1.84452	3.2537	2.73254	0.86584	3.41729	24.9115	0.00134479	0.0606311
ENSMUSG00000025875	Tspan17	tetraspanin 17 [Source:MGI Symbol;Acc:MGI:1921507]	10.1844	10.7487	18.025	17.6055	0.864646	2.93585	22.2983	0.00185531	0.0733006
ENSMUSG00000099375	Gm28187	predicted gene 28187 [Source:MGI Symbol;Acc:MGI:5578893]	1.28983	0.776923	1.32644	2.06585	0.864223	2.16665	7.69521	0.0260701	0.359658
ENSMUSG00000026586	Prrx1	paired related homeobox 1 [Source:MGI Symbol;Acc:MGI:97712]	4.56356	4.64467	7.55806	9.61193	0.863823	4.76887	43.3867	0.000242925	0.0223423
ENSMUSG00000055926	Gm14137	predicted gene 14137 [Source:MGI Symbol;Acc:MGI:3651144]	1.07457	0.999636	1.78118	1.62303	0.863145	2.32179	19.0564	0.00288935	0.0965451
ENSMUSG00000036611	Eepd1	endonuclease/exonuclease/phosphatase family domain containing 1 [Source:MGI Symbol;Acc:MGI:1914734]	0.913666	0.725478	1.44915	1.52702	0.863082	1.93441	13.943	0.00662819	0.160575
ENSMUSG00000040272	Accs	1-aminocyclopropane-1-carboxylate synthase (non-functional) [Source:MGI Symbol;Acc:MGI:1919717]	2.64891	1.37494	3.26836	3.76957	0.862479	2.40448	13.6339	0.00701571	0.166167
ENSMUSG00000019734	Tmc4	transmembrane channel-like gene family 4 [Source:MGI Symbol;Acc:MGI:2669035]	2.43413	2.51529	3.4022	3.81915	0.861684	1.69312	6.43277	0.037169	0.442703
ENSMUSG00000036553	Sh3tc1	SH3 domain and tetratricopeptide repeats 1 [Source:MGI Symbol;Acc:MGI:2678949]	2.19381	3.81794	4.59901	3.8013	0.860622	3.2437	12.9678	0.00795404	0.17966
ENSMUSG00000031129	Slc9a9	solute carrier family 9 (sodium/hydrogen exchanger), member 9 [Source:MGI Symbol;Acc:MGI:2679732]	0.805849	0.890079	1.26377	1.45148	0.859199	1.90394	13.0403	0.00784455	0.178411
ENSMUSG00000033389	Arhgap44	Rho GTPase activating protein 44 [Source:MGI Symbol;Acc:MGI:2144423]	1.1053	1.00947	1.94808	1.77828	0.857456	2.57034	13.6367	0.00701207	0.166167
ENSMUSG00000029832	Nfe2l3	nuclear factor, erythroid derived 2, like 3 [Source:MGI Symbol;Acc:MGI:1339958]	0.666747	0.708874	0.729353	1.19799	0.85707	1.18319	8.17332	0.0229956	0.334784
ENSMUSG00000034993	Vat1	vesicle amine transport 1 [Source:MGI Symbol;Acc:MGI:1349450]	110.2	113.451	201.678	187.537	0.856588	8.71249	77.5786	3.53e-05	0.00752407
ENSMUSG00000034686	Prr7	proline rich 7 (synaptic) [Source:MGI Symbol;Acc:MGI:3487246]	0.853245	1.21604	1.18929	1.33903	0.854884	0.750934	6.27879	0.0389128	0.452898
ENSMUSG00000020689	Itgb3	integrin beta 3 [Source:MGI Symbol;Acc:MGI:96612]	18.134	15.1285	32.3901	27.7143	0.85421	7.2088	49.4779	0.00015869	0.0173272
ENSMUSG00000042121	Ssh1	slingshot protein phosphatase 1 [Source:MGI Symbol;Acc:MGI:2686240]	1.36381	1.93743	2.13682	2.52293	0.852821	4.00528	31.4764	0.00066613	0.0390012
ENSMUSG00000021003	Galc	galactosylceramidase [Source:MGI Symbol;Acc:MGI:95636]	40.2966	38.66	65.5561	77.0766	0.852204	7.87102	59.6931	8.54e-05	0.0123763
ENSMUSG00000038618	Rassf7	Ras association (RalGDS/AF-6) domain family (N-terminal) member 7 [Source:MGI Symbol;Acc:MGI:1914235]	17.4518	12.3091	27.9093	24.9149	0.850788	4.31185	29.5137	0.000810638	0.0440478
ENSMUSG00000030739	Myh14	myosin, heavy polypeptide 14 [Source:MGI Symbol;Acc:MGI:1919210]	1.13411	1.17665	1.76455	1.90202	0.850406	1.31294	8.71131	0.0200701	0.310228
ENSMUSG00000042190	Cmklr1	chemokine-like receptor 1 [Source:MGI Symbol;Acc:MGI:109603]	5.28708	6.88716	12.342	13.3528	0.848802	4.51281	33.8599	0.000531825	0.0346792
ENSMUSG00000086134	Gm16159	predicted gene 16159 [Source:MGI Symbol;Acc:MGI:3801949]	4.17112	1.19824	2.61601	2.04088	0.848223	1.92508	6.85348	0.0328919	0.413807
ENSMUSG00000072825	Cep170b	centrosomal protein 170B [Source:MGI Symbol;Acc:MGI:2145043]	6.48842	6.83501	12.995	11.2318	0.847659	6.0248	51.2155	0.000141737	0.0163408
ENSMUSG00000019785	Clvs2	clavesin 2 [Source:MGI Symbol;Acc:MGI:2443223]	0.562501	1.7004	0.848929	0.970627	0.845367	0.923399	6.04365	0.0417847	0.470747
ENSMUSG00000060671	Atp8b2	ATPase, class I, type 8B, member 2 [Source:MGI Symbol;Acc:MGI:1859660]	42.7344	46.0424	74.1907	65.5301	0.845328	7.61672	53.3702	0.000123781	0.015049
ENSMUSG00000056290	Ms4a4b	membrane-spanning 4-domains, subfamily A, member 4B [Source:MGI Symbol;Acc:MGI:1913083]	1.15655	1.01299	2.00557	2.01157	0.844477	0.680676	5.54892	0.0487819	0.514954
ENSMUSG00000014599	Csf1	colony stimulating factor 1 (macrophage) [Source:MGI Symbol;Acc:MGI:1339753]	3.02286	2.6954	4.15508	5.14795	0.843483	3.42318	29.0591	0.000849661	0.0456301
ENSMUSG00000097417	Gm26669	predicted gene, 26669 [Source:MGI Symbol;Acc:MGI:5477163]	14.817	13.9155	25.4772	25.1496	0.8413	6.57376	72.2225	4.5e-05	0.0085705
ENSMUSG00000049511	Htr1b	5-hydroxytryptamine (serotonin) receptor 1B [Source:MGI Symbol;Acc:MGI:96274]	2.29262	2.6166	3.79421	4.36226	0.839554	4.22118	25.2295	0.00129555	0.0593992
ENSMUSG00000053310	Nrgn	neurogranin [Source:MGI Symbol;Acc:MGI:1927184]	10.339	9.40404	25.9989	23.177	0.836991	3.79795	13.1606	0.00766681	0.175647
ENSMUSG00000030219	Erp27	endoplasmic reticulum protein 27 [Source:MGI Symbol;Acc:MGI:1916437]	0.833648	1.23478	1.62978	1.98785	0.836239	0.861046	6.31772	0.0384621	0.450612
ENSMUSG00000074457	S100a16	S100 calcium binding protein A16 [Source:MGI Symbol;Acc:MGI:1915110]	13.6605	16.6293	25.1399	20.7156	0.835692	4.27959	31.572	0.000659959	0.038978
ENSMUSG00000027452	Acss1	acyl-CoA synthetase short-chain family member 1 [Source:MGI Symbol;Acc:MGI:1915988]	34.1489	35.1867	64.6981	57.2644	0.835537	7.58975	67.6907	5.6e-05	0.00985527
ENSMUSG00000054342	Kcnn4	potassium intermediate/small conductance calcium-activated channel, subfamily N, member 4 [Source:MGI Symbol;Acc:MGI:1277957]	17.7097	18.8713	35.3356	30.2717	0.835033	5.86878	43.457	0.000241664	0.0223171
ENSMUSG00000058400	Qrfpr	pyroglutamylated RFamide peptide receptor [Source:MGI Symbol;Acc:MGI:2677633]	82.72	73.3795	140.151	142.041	0.834949	7.44923	93.4874	1.86e-05	0.0050724
ENSMUSG00000102222	Pcdhga10	protocadherin gamma subfamily A, 10 [Source:MGI Symbol;Acc:MGI:1935227]	0.707261	0.78172	1.01293	0.97357	0.831065	1.34362	8.48287	0.0212504	0.321041
ENSMUSG00000022048	Dpysl2	dihydropyrimidinase-like 2 [Source:MGI Symbol;Acc:MGI:1349763]	2.96008	2.68165	4.73421	5.10806	0.828061	4.18095	31.2142	0.000683421	0.0396597
ENSMUSG00000085057	Gm13415	predicted gene 13415 [Source:MGI Symbol;Acc:MGI:3651241]	2.68799	1.8233	3.96723	3.33839	0.827845	2.84256	11.4985	0.0106657	0.215079
ENSMUSG00000028111	Ctsk	cathepsin K [Source:MGI Symbol;Acc:MGI:107823]	111.211	85.7272	184.375	156.105	0.827128	7.84936	35.4384	0.000461472	0.0319275
ENSMUSG00000032690	Oas2	2'-5' oligoadenylate synthetase 2 [Source:MGI Symbol;Acc:MGI:2180852]	7.24428	6.11639	11.8878	9.24982	0.824951	5.08118	33.3609	0.000556865	0.035887
ENSMUSG00000021127	Zfp36l1	zinc finger protein 36, C3H type-like 1 [Source:MGI Symbol;Acc:MGI:107946]	27.6879	26.7666	44.162	48.3675	0.822969	6.77229	89.4005	2.17e-05	0.00553789
ENSMUSG00000078317	F8a	factor 8-associated gene A [Source:MGI Symbol;Acc:MGI:95474]	1.44929	1.07931	1.9779	1.44737	0.822333	1.7637	6.53596	0.0360566	0.435088
ENSMUSG00000025702	43167	membrane-associated ring finger (C3HC4) 8 [Source:MGI Symbol;Acc:MGI:1919029]	52.4703	51.3891	112.05	88.5467	0.820841	8.12451	57.3389	9.76e-05	0.0132475
ENSMUSG00000024659	Anxa1	annexin A1 [Source:MGI Symbol;Acc:MGI:96819]	290.6	292.587	487.761	447.982	0.819997	8.44821	70.6184	4.86e-05	0.00902419
ENSMUSG00000035041	Creb3l3	cAMP responsive element binding protein 3-like 3 [Source:MGI Symbol;Acc:MGI:2384786]	14.766	9.34175	23.4717	19.3212	0.819492	4.65713	28.7806	0.000874751	0.0465982
ENSMUSG00000039239	Tgfb2	transforming growth factor, beta 2 [Source:MGI Symbol;Acc:MGI:98726]	14.5369	17.6677	29.2897	25.8179	0.819359	6.60253	53.5169	0.000122667	0.0150058
ENSMUSG00000015944	Gatsl2	GATS protein-like 2 [Source:MGI Symbol;Acc:MGI:1933384]	1.18033	1.76772	1.95433	2.01047	0.818708	3.5741	32.0909	0.000627721	0.0381082
ENSMUSG00000026385	Dbi	diazepam binding inhibitor [Source:MGI Symbol;Acc:MGI:94865]	934.898	831.891	1935.78	1013.53	0.818686	8.77717	9.48873	0.0166328	0.278654
ENSMUSG00000034842	Art3	ADP-ribosyltransferase 3 [Source:MGI Symbol;Acc:MGI:1202729]	5.63414	4.7445	13.0101	4.55414	0.818635	1.93416	10.4451	0.0133705	0.244285
ENSMUSG00000051586	Mical3	microtubule associated monooxygenase, calponin and LIM domain containing 3 [Source:MGI Symbol;Acc:MGI:2442733]	3.33465	4.24358	4.84004	6.67005	0.818098	4.30004	20.1379	0.00247746	0.0877934
ENSMUSG00000052062	Pard3b	par-3 family cell polarity regulator beta [Source:MGI Symbol;Acc:MGI:1919301]	1.47015	1.50112	2.68267	2.50461	0.815768	4.22917	32.0617	0.000629486	0.0381651
ENSMUSG00000036622	Atp13a2	ATPase type 13A2 [Source:MGI Symbol;Acc:MGI:1922022]	20.3984	18.5336	26.9777	31.737	0.815526	5.7121	49.572	0.000157708	0.0172685
ENSMUSG00000070407	Hs3st3b1	heparan sulfate (glucosamine) 3-O-sulfotransferase 3B1 [Source:MGI Symbol;Acc:MGI:1333853]	1.00285	1.03532	1.40502	1.73398	0.814169	2.66372	20.7124	0.00228892	0.0840709
ENSMUSG00000028469	Npr2	natriuretic peptide receptor 2 [Source:MGI Symbol;Acc:MGI:97372]	5.57893	7.71247	8.68577	8.20805	0.813694	4.13741	21.0223	0.00219479	0.0822206
ENSMUSG00000039005	Tlr4	toll-like receptor 4 [Source:MGI Symbol;Acc:MGI:96824]	18.358	15.8896	27.0382	26.6043	0.813566	6.6136	65.6442	6.21e-05	0.0104584
ENSMUSG00000048416	Mlf1	myeloid leukemia factor 1 [Source:MGI Symbol;Acc:MGI:1341819]	1.44617	1.58518	2.03175	1.9072	0.813172	1.3737	8.3723	0.0218536	0.325844
ENSMUSG00000020704	Asic2	acid-sensing (proton-gated) ion channel 2 [Source:MGI Symbol;Acc:MGI:1100867]	1.64219	1.26135	2.77231	2.98976	0.812827	3.15934	13.024	0.00786895	0.178526
ENSMUSG00000006205	Htra1	HtrA serine peptidase 1 [Source:MGI Symbol;Acc:MGI:1929076]	256.204	197.031	482.686	268.413	0.809793	8.94942	7.65412	0.0263583	0.361851
ENSMUSG00000039405	Prss23	protease, serine 23 [Source:MGI Symbol;Acc:MGI:1923703]	10.8176	9.90815	15.8826	18.4555	0.809302	6.35875	58.2254	9.28e-05	0.0128767
ENSMUSG00000035107	Dcbld2	discoidin, CUB and LCCL domain containing 2 [Source:MGI Symbol;Acc:MGI:1920629]	51.8213	48.1513	90.3484	85.4499	0.808799	8.38689	71.8117	4.59e-05	0.0086362
ENSMUSG00000051169	Rpusd3	RNA pseudouridylate synthase domain containing 3 [Source:MGI Symbol;Acc:MGI:2141440]	1.84641	2.29833	2.49682	1.95954	0.808276	1.20018	6.02214	0.0420609	0.472473
ENSMUSG00000070056	Mfhas1	malignant fibrous histiocytoma amplified sequence 1 [Source:MGI Symbol;Acc:MGI:1098644]	3.50982	4.38601	6.9563	5.86866	0.806956	4.97315	20.7156	0.00228791	0.0840709
ENSMUSG00000022817	Itgb5	integrin beta 5 [Source:MGI Symbol;Acc:MGI:96614]	125.119	130.187	216.202	192.045	0.806692	8.50752	57.9001	9.45e-05	0.0129258
ENSMUSG00000020519	Sap30l	SAP30-like [Source:MGI Symbol;Acc:MGI:1354709]	4.91017	5.93763	8.76062	7.7765	0.806648	3.14209	21.2151	0.00213869	0.0806438
ENSMUSG00000044921	Rassf9	Ras association (RalGDS/AF-6) domain family (N-terminal) member 9 [Source:MGI Symbol;Acc:MGI:2384307]	1.59509	1.68924	2.35305	3.13694	0.80646	2.62599	11.9025	0.00981554	0.20373
ENSMUSG00000039168	Dap	death-associated protein [Source:MGI Symbol;Acc:MGI:1918190]	199.966	223.679	425.053	364.397	0.806206	8.35996	37.0074	0.000402865	0.0294188
ENSMUSG00000063018	2010204K13Rik	RIKEN cDNA 2010204K13 gene [Source:MGI Symbol;Acc:MGI:1922859]	32.0362	40.0476	70.4367	64.312	0.805441	4.16573	27.8129	0.000969588	0.0496887
ENSMUSG00000060477	Irak2	interleukin-1 receptor-associated kinase 2 [Source:MGI Symbol;Acc:MGI:2429603]	2.85198	1.94096	4.94308	3.52434	0.805147	3.24483	8.04527	0.0237713	0.341757
ENSMUSG00000033720	Sfxn5	sideroflexin 5 [Source:MGI Symbol;Acc:MGI:2137681]	0.585417	0.727566	0.948159	1.02929	0.803942	1.7517	7.50576	0.0274337	0.369078
ENSMUSG00000019823	Mical1	microtubule associated monooxygenase, calponin and LIM domain containing 1 [Source:MGI Symbol;Acc:MGI:2385847]	6.12862	7.40995	15.2197	12.7279	0.803603	4.85512	22.8109	0.00173789	0.0703516
ENSMUSG00000057315	Arhgap24	Rho GTPase activating protein 24 [Source:MGI Symbol;Acc:MGI:1922647]	0.965124	0.869131	1.75271	1.47674	0.803596	2.30645	15.1912	0.0053151	0.139549
ENSMUSG00000004031	Brinp2	bone morphogenic protein/retinoic acid inducible neural-specific 2 [Source:MGI Symbol;Acc:MGI:2443333]	0.82489	0.919844	1.35571	1.71613	0.803063	2.60724	13.3097	0.00745368	0.172588
ENSMUSG00000032754	Slc8b1	solute carrier family 8 (sodium/lithium/calcium exchanger), member B1 [Source:MGI Symbol;Acc:MGI:2180781]	18.0478	16.6834	31.2072	24.886	0.802559	5.91515	49.9903	0.000153434	0.016995
ENSMUSG00000024063	Lbh	limb-bud and heart [Source:MGI Symbol;Acc:MGI:1925139]	1.71905	1.99505	2.22135	2.6634	0.802352	2.5886	11.393	0.010903	0.217607
ENSMUSG00000057137	Tmem140	transmembrane protein 140 [Source:MGI Symbol;Acc:MGI:1915737]	11.6748	14.2997	37.1412	26.2638	0.801978	4.8531	27.4444	0.00100912	0.0505114
ENSMUSG00000002808	Epdr1	ependymin related protein 1 (zebrafish) [Source:MGI Symbol;Acc:MGI:2145369]	65.9982	59.3351	108.243	95.0824	0.800716	7.53519	50.9457	0.000144212	0.0164889
ENSMUSG00000030605	Mfge8	milk fat globule-EGF factor 8 protein [Source:MGI Symbol;Acc:MGI:102768]	44.2084	48.9431	82.2142	74.8923	0.800361	7.0682	63.8561	6.82e-05	0.0110148
ENSMUSG00000006586	Runx1t1	runt-related transcription factor 1; translocated to, 1 (cyclin D-related) [Source:MGI Symbol;Acc:MGI:104793]	0.628542	0.686643	0.883503	0.964408	0.799854	2.07822	14.6597	0.00582948	0.148076
ENSMUSG00000104837	Gm42520	predicted gene 42520 [Source:MGI Symbol;Acc:MGI:5662657]	2.85287	2.85269	4.01256	6.16096	0.798488	2.5354	7.41354	0.0281308	0.374195
ENSMUSG00000030409	Dmpk	dystrophia myotonica-protein kinase [Source:MGI Symbol;Acc:MGI:94906]	21.2826	18.3792	33.9031	35.6048	0.798336	4.91564	27.5037	0.00100263	0.0503997
ENSMUSG00000047638	Nr1h4	nuclear receptor subfamily 1, group H, member 4 [Source:MGI Symbol;Acc:MGI:1352464]	0.701034	0.621667	1.13197	0.829753	0.797793	1.00266	6.86877	0.0327486	0.412854
ENSMUSG00000031453	Rasa3	RAS p21 protein activator 3 [Source:MGI Symbol;Acc:MGI:1197013]	5.54756	6.22859	10.0981	8.89323	0.797296	5.05714	45.8487	0.000203302	0.0201024
ENSMUSG00000030220	Arhgdib	Rho, GDP dissociation inhibitor (GDI) beta [Source:MGI Symbol;Acc:MGI:101940]	299.222	242.854	465.989	478.061	0.793153	8.60084	47.1045	0.000186247	0.0190286
ENSMUSG00000026956	Uap1l1	UDP-N-acteylglucosamine pyrophosphorylase 1-like 1 [Source:MGI Symbol;Acc:MGI:2443318]	60.4135	55.4362	102.598	98.1272	0.792672	5.82921	64.9444	6.44e-05	0.0106403
ENSMUSG00000038415	Foxq1	forkhead box Q1 [Source:MGI Symbol;Acc:MGI:1298228]	2.10969	2.52564	5.1686	3.54341	0.791817	3.19032	11.9775	0.00966737	0.201212
ENSMUSG00000022040	Ephx2	epoxide hydrolase 2, cytoplasmic [Source:MGI Symbol;Acc:MGI:99500]	3.10392	2.45679	5.07478	4.40634	0.791198	3.13378	16.42	0.00432982	0.123002
ENSMUSG00000046191	Pcdhb20	protocadherin beta 20 [Source:MGI Symbol;Acc:MGI:2136758]	0.583326	0.727433	1.12856	1.12549	0.790992	1.94461	10.3494	0.0136578	0.24694
ENSMUSG00000055148	Klf2	Kruppel-like factor 2 (lung) [Source:MGI Symbol;Acc:MGI:1342772]	12.9501	15.087	25.767	21.2123	0.790145	5.00133	26.982	0.00106168	0.0522615
ENSMUSG00000097767	Miat	myocardial infarction associated transcript (non-protein coding) [Source:MGI Symbol;Acc:MGI:2444886]	0.918597	0.738866	1.71553	1.56808	0.789644	3.36058	18.0034	0.00337792	0.10655
ENSMUSG00000025888	Casp1	caspase 1 [Source:MGI Symbol;Acc:MGI:96544]	10.7161	9.05994	18.3691	14.2208	0.789475	4.54038	21.6771	0.00201154	0.0777945
ENSMUSG00000054519	Zfp867	zinc finger protein 867 [Source:MGI Symbol;Acc:MGI:2681848]	1.22987	1.34382	2.18715	1.91547	0.789165	2.97059	21.1742	0.00215043	0.0809276
ENSMUSG00000036155	Mgat5	mannoside acetylglucosaminyltransferase 5 [Source:MGI Symbol;Acc:MGI:894701]	4.22677	4.41226	7.52201	6.06494	0.788597	5.71484	28.7919	0.000873712	0.0465982
ENSMUSG00000024885	Aldh3b1	aldehyde dehydrogenase 3 family, member B1 [Source:MGI Symbol;Acc:MGI:1914939]	1.66308	1.50959	1.93395	2.47026	0.788502	1.94386	9.93893	0.0149834	0.262124
ENSMUSG00000038764	Ptpn3	protein tyrosine phosphatase, non-receptor type 3 [Source:MGI Symbol;Acc:MGI:105307]	11.8386	9.24137	20.5999	13.0653	0.788131	6.04797	36.5125	0.000420275	0.0299774
ENSMUSG00000039157	Fam102a	family with sequence similarity 102, member A [Source:MGI Symbol;Acc:MGI:2138935]	13.5409	18.3482	22.6811	23.4192	0.787222	6.1559	47.9871	0.000175337	0.0184729
ENSMUSG00000046806	3110062M04Rik	RIKEN cDNA 3110062M04 gene [Source:MGI Symbol;Acc:MGI:1925662]	5.50197	5.29274	8.78751	6.40457	0.787011	4.98458	18.8835	0.00296309	0.0980841
ENSMUSG00000043300	B3galnt1	UDP-GalNAc:betaGlcNAc beta 1,3-galactosaminyltransferase, polypeptide 1 [Source:MGI Symbol;Acc:MGI:1349405]	158.264	166.521	283.355	261.46	0.78652	8.8331	79.6906	3.22e-05	0.0070323
ENSMUSG00000033207	Mamdc2	MAM domain containing 2 [Source:MGI Symbol;Acc:MGI:1918988]	12.0796	11.0193	16.6699	22.0167	0.786127	5.8787	31.1321	0.000688956	0.0396597
ENSMUSG00000027257	Pacsin3	protein kinase C and casein kinase substrate in neurons 3 [Source:MGI Symbol;Acc:MGI:1891410]	7.81948	6.82428	15.4117	8.58111	0.784679	3.86705	31.0462	0.000694804	0.0398199
ENSMUSG00000020234	4930404N11Rik	RIKEN cDNA 4930404N11 gene [Source:MGI Symbol;Acc:MGI:1921072]	5.21835	7.76392	10.6117	9.73673	0.784463	3.01902	20.4081	0.00238642	0.0863709
ENSMUSG00000052688	Rab7b	RAB7B, member RAS oncogene family [Source:MGI Symbol;Acc:MGI:2442295]	2.14793	1.56195	4.55734	2.91713	0.7833	2.54343	16.0224	0.00462096	0.127856
ENSMUSG00000056091	St3gal5	ST3 beta-galactoside alpha-2,3-sialyltransferase 5 [Source:MGI Symbol;Acc:MGI:1339963]	1.77739	3.07663	3.79361	3.17698	0.78127	2.67593	18.6067	0.00308621	0.100713
ENSMUSG00000026578	Ccdc181	coiled-coil domain containing 181 [Source:MGI Symbol;Acc:MGI:1922145]	4.022	2.77576	5.19956	5.3097	0.781107	3.53424	20.1339	0.00247882	0.0877934
ENSMUSG00000064010	Dppa1	developmental pluripotency associated 1 [Source:MGI Symbol;Acc:MGI:2157522]	19.865	15.9409	33.9618	24.0511	0.780999	3.99947	19.0639	0.00288623	0.0965196
ENSMUSG00000032661	Oas3	2'-5' oligoadenylate synthetase 3 [Source:MGI Symbol;Acc:MGI:2180850]	1.375	1.22841	2.24496	1.5312	0.78056	2.75368	8.48504	0.0212387	0.32097
ENSMUSG00000017057	Il13ra1	interleukin 13 receptor, alpha 1 [Source:MGI Symbol;Acc:MGI:105052]	9.69381	10.5258	18.7983	14.361	0.780029	5.78215	23.2215	0.00165056	0.0686128
ENSMUSG00000026437	Cdk18	cyclin-dependent kinase 18 [Source:MGI Symbol;Acc:MGI:97518]	5.14011	6.70127	13.5633	8.92246	0.779146	4.01642	16.7586	0.00410006	0.119119
ENSMUSG00000079037	Prnp	prion protein [Source:MGI Symbol;Acc:MGI:97769]	202.529	183.902	327.975	303.428	0.778293	8.94813	56.1777	0.000104497	0.0137572
ENSMUSG00000106543	Gm43378	predicted gene 43378 [Source:MGI Symbol;Acc:MGI:5663515]	12.3828	5.67648	12.1762	16.3988	0.776109	1.96392	7.1584	0.0301815	0.391548
ENSMUSG00000024261	Syt4	synaptotagmin IV [Source:MGI Symbol;Acc:MGI:101759]	1.46105	1.49561	2.85961	2.58833	0.775563	3.21486	21.8182	0.00197462	0.0768467
ENSMUSG00000074121	Ntf5	neurotrophin 5 [Source:MGI Symbol;Acc:MGI:97381]	1.11082	1.04951	1.3807	2.01731	0.775158	1.79617	8.52427	0.02103	0.319282
ENSMUSG00000028637	Ccdc30	coiled-coil domain containing 30 [Source:MGI Symbol;Acc:MGI:1920582]	1.45736	2.5305	2.07592	3.80505	0.773001	1.60697	8.03299	0.0238474	0.342531
ENSMUSG00000027546	Atp9a	ATPase, class II, type 9A [Source:MGI Symbol;Acc:MGI:1330826]	2.58533	2.36258	4.16454	4.16528	0.770651	3.66224	30.0682	0.000766077	0.0423761
ENSMUSG00000037594	BC022687	cDNA sequence BC022687 [Source:MGI Symbol;Acc:MGI:2443738]	5.02364	4.90218	9.22515	8.22152	0.76813	3.65282	29.9679	0.000773902	0.0427576
ENSMUSG00000028434	Epb41l4b	erythrocyte membrane protein band 4.1 like 4b [Source:MGI Symbol;Acc:MGI:1859149]	5.09877	6.83639	11.5352	7.13218	0.767796	4.54251	9.17325	0.017929	0.290905
ENSMUSG00000033857	Engase	endo-beta-N-acetylglucosaminidase [Source:MGI Symbol;Acc:MGI:2443788]	56.4734	52.023	91.2141	87.7696	0.767604	6.99316	45.3359	0.000210836	0.0204956
ENSMUSG00000025856	Pdgfa	platelet derived growth factor, alpha [Source:MGI Symbol;Acc:MGI:97527]	2.6237	2.63568	4.15236	5.26541	0.767089	2.24251	11.2273	0.0112897	0.222449
ENSMUSG00000026042	Col5a2	collagen, type V, alpha 2 [Source:MGI Symbol;Acc:MGI:88458]	69.0441	57.1051	97.83	105.989	0.767055	9.46775	59.896	8.45e-05	0.0123146
ENSMUSG00000052516	Robo2	roundabout guidance receptor 2 [Source:MGI Symbol;Acc:MGI:1890110]	5.30384	6.00362	10.713	9.33279	0.766138	5.0691	45.281	0.000211662	0.0205326
ENSMUSG00000102349	Gm37376	predicted gene, 37376 [Source:MGI Symbol;Acc:MGI:5610604]	3.38474	1.65439	1.41996	2.4946	0.765497	5.42927	10.0314	0.0146711	0.258811
ENSMUSG00000031508	Ankrd10	ankyrin repeat domain 10 [Source:MGI Symbol;Acc:MGI:1921840]	25.1906	22.3075	35.5632	41.9265	0.765472	6.3038	32.7327	0.000590571	0.0371038
ENSMUSG00000027447	Cst3	cystatin C [Source:MGI Symbol;Acc:MGI:102519]	155.172	150.538	277.134	210.054	0.76533	6.77674	30.5907	0.000726899	0.0409655
ENSMUSG00000035314	Gdpd5	glycerophosphodiester phosphodiesterase domain containing 5 [Source:MGI Symbol;Acc:MGI:2686926]	10.1781	12.1377	16.7008	17.0799	0.764948	5.67152	41.5473	0.000279117	0.0242664
ENSMUSG00000028803	Nipal3	NIPA-like domain containing 3 [Source:MGI Symbol;Acc:MGI:1921802]	2.75378	4.99828	4.98113	4.43299	0.764351	4.2826	24.7207	0.00137547	0.0612806
ENSMUSG00000000303	Cdh1	cadherin 1 [Source:MGI Symbol;Acc:MGI:88354]	5.71281	3.47158	6.1139	7.37018	0.763532	4.79565	9.17547	0.0179194	0.290905
ENSMUSG00000020021	Fgd6	FYVE, RhoGEF and PH domain containing 6 [Source:MGI Symbol;Acc:MGI:1261419]	1.71132	4.30848	5.39296	6.36095	0.763363	4.72419	20.4134	0.00238467	0.0863709
ENSMUSG00000020593	Lpin1	lipin 1 [Source:MGI Symbol;Acc:MGI:1891340]	1.41563	1.54831	2.0455	1.9036	0.762065	3.44879	23.0504	0.00168625	0.0692504
ENSMUSG00000046688	Tifa	TRAF-interacting protein with forkhead-associated domain [Source:MGI Symbol;Acc:MGI:2182965]	0.748321	1.16313	1.2853	1.89946	0.761923	1.34378	7.74303	0.0257397	0.356595
ENSMUSG00000078995	Zfp456	zinc finger protein 456 [Source:MGI Symbol;Acc:MGI:3040694]	1.0055	0.879302	1.25269	1.08009	0.760722	1.87269	9.92865	0.0150187	0.262124
ENSMUSG00000036478	Btg1	B cell translocation gene 1, anti-proliferative [Source:MGI Symbol;Acc:MGI:88215]	12.4851	13.7231	22.8113	19.735	0.760074	6.25172	41.3297	0.00028384	0.0245842
ENSMUSG00000045064	Zc2hc1c	zinc finger, C2HC-type containing 1C [Source:MGI Symbol;Acc:MGI:1919600]	2.05313	1.8073	3.19156	3.38811	0.758886	3.85849	23.5014	0.00159421	0.067106
ENSMUSG00000019880	Rspo3	R-spondin 3 [Source:MGI Symbol;Acc:MGI:1920030]	13.1686	17.053	24.8512	23.3036	0.756746	5.82876	34.2243	0.000514433	0.0340866
ENSMUSG00000063415	Cyp26b1	cytochrome P450, family 26, subfamily b, polypeptide 1 [Source:MGI Symbol;Acc:MGI:2176159]	2.21432	1.82388	3.33267	3.56811	0.755659	3.66134	23.8917	0.00151966	0.0654805
ENSMUSG00000063838	Cdc42ep5	CDC42 effector protein (Rho GTPase binding) 5 [Source:MGI Symbol;Acc:MGI:1929745]	6.42872	6.57023	10.4281	8.79859	0.755365	3.0138	19.8621	0.00257496	0.0898178
ENSMUSG00000015134	Aldh1a3	aldehyde dehydrogenase family 1, subfamily A3 [Source:MGI Symbol;Acc:MGI:1861722]	7.89476	7.37772	12.1617	10.9626	0.752623	5.00537	25.1463	0.0013082	0.0596825
ENSMUSG00000052151	Plpp2	phospholipid phosphatase 2 [Source:MGI Symbol;Acc:MGI:1354945]	6.84808	7.33395	11.3134	10.7072	0.752418	3.45164	17.4968	0.00365055	0.111365
ENSMUSG00000025867	Cplx2	complexin 2 [Source:MGI Symbol;Acc:MGI:104726]	0.810041	0.916563	1.52791	1.37613	0.75186	2.57634	12.5746	0.00858381	0.187541
ENSMUSG00000046598	Bdh1	3-hydroxybutyrate dehydrogenase, type 1 [Source:MGI Symbol;Acc:MGI:1919161]	4.09866	2.80289	5.67044	6.1323	0.75157	2.93512	17.4616	0.0036705	0.111451
ENSMUSG00000097712	Gm10532	predicted gene 10532 [Source:MGI Symbol;Acc:MGI:3641671]	1.79187	1.31838	3.14243	2.32634	0.750666	2.09683	10.5763	0.0129892	0.240851
ENSMUSG00000073421	H2-Ab1	histocompatibility 2, class II antigen A, beta 1 [Source:MGI Symbol;Acc:MGI:103070]	4.99076	6.51451	10.1218	8.29137	0.750663	3.08414	16.3986	0.00434487	0.123202
ENSMUSG00000042675	Ypel3	yippee like 3 [Source:MGI Symbol;Acc:MGI:1913340]	58.0884	49.6775	45.4753	41.1472	0.749807	4.28496	38.0712	0.000368441	0.0281543
ENSMUSG00000020105	Lrig3	leucine-rich repeats and immunoglobulin-like domains 3 [Source:MGI Symbol;Acc:MGI:2443955]	0.989216	1.18181	1.41755	1.69529	0.749337	2.65718	15.031	0.00546381	0.141758
ENSMUSG00000048644	Ctxn1	cortexin 1 [Source:MGI Symbol;Acc:MGI:88566]	1.98007	2.43477	3.39289	4.00087	0.749141	1.48803	6.88185	0.0326268	0.412449
ENSMUSG00000047910	Pcdhb16	protocadherin beta 16 [Source:MGI Symbol;Acc:MGI:2136752]	0.662618	0.77304	1.24712	1.25653	0.748309	2.46784	10.9748	0.011913	0.228624
ENSMUSG00000018927	Ccl6	chemokine (C-C motif) ligand 6 [Source:MGI Symbol;Acc:MGI:98263]	2.41233	3.29036	3.06365	3.69519	0.747831	1.16627	6.54826	0.0359269	0.434379
ENSMUSG00000035273	Hpse	heparanase [Source:MGI Symbol;Acc:MGI:1343124]	15.977	14.9921	26.7101	23.8671	0.747093	6.12785	46.7339	0.000191084	0.0194366
ENSMUSG00000032565	Nudt16	nudix (nucleoside diphosphate linked moiety X)-type motif 16 [Source:MGI Symbol;Acc:MGI:1922936]	9.55709	5.38029	13.0564	8.57426	0.745082	2.95697	5.5931	0.0480982	0.51076
ENSMUSG00000015711	Prune1	prune exopolyphosphatase [Source:MGI Symbol;Acc:MGI:1925152]	13.8381	13.6463	23.3446	20.3562	0.743778	5.71767	51.5346	0.000138878	0.0161053
ENSMUSG00000081534	Slc48a1	solute carrier family 48 (heme transporter), member 1 [Source:MGI Symbol;Acc:MGI:1914989]	9.0837	10.1673	15.0285	15.0457	0.742447	4.72708	30.8034	0.000711684	0.0405352
ENSMUSG00000020641	Rsad2	radical S-adenosyl methionine domain containing 2 [Source:MGI Symbol;Acc:MGI:1929628]	4.3405	3.63548	6.67413	5.42499	0.741328	4.43314	17.6282	0.00357721	0.109887
ENSMUSG00000097466	D430036J16Rik	RIKEN cDNA D430036J16 gene [Source:MGI Symbol;Acc:MGI:2441977]	1.50843	1.5364	2.34542	2.29232	0.740583	2.11439	12.9516	0.00797888	0.17972
ENSMUSG00000037211	Spry1	sprouty RTK signaling antagonist 1 [Source:MGI Symbol;Acc:MGI:1345139]	1.34527	1.81411	2.0054	2.08758	0.738642	2.2664	7.20023	0.0298324	0.38844
ENSMUSG00000024395	Lims2	LIM and senescent cell antigen like domains 2 [Source:MGI Symbol;Acc:MGI:2385067]	19.1485	18.4401	32.6806	29.0165	0.738003	5.30119	37.7254	0.000379204	0.0284658
ENSMUSG00000074280	Gm6166	predicted gene 6166 [Source:MGI Symbol;Acc:MGI:3645893]	21.9736	18.5664	40.0026	35.5212	0.737795	2.96554	18.0136	0.0033727	0.106516
ENSMUSG00000021939	Ctsb	cathepsin B [Source:MGI Symbol;Acc:MGI:88561]	92.4579	82.4128	143.002	135.291	0.737107	9.16903	68.5849	5.36e-05	0.00958785
ENSMUSG00000086384	Banf2os	barrier to autointegration factor 2, opposite strand [Source:MGI Symbol;Acc:MGI:3650982]	7.09592	10.0925	11.4519	12.5296	0.735708	2.6325	14.4816	0.00601597	0.150982
ENSMUSG00000003863	Ppfia3	protein tyrosine phosphatase, receptor type, f polypeptide (PTPRF), interacting protein (liprin), alpha 3 [Source:MGI Symbol;Acc:MGI:1924037]	2.83249	3.17345	6.38815	5.86551	0.735623	2.40473	10.012	0.0147357	0.259294
ENSMUSG00000026748	Plxdc2	plexin domain containing 2 [Source:MGI Symbol;Acc:MGI:1914698]	15.3474	20.0063	30.8324	30.7721	0.735496	6.46641	52.4945	0.000130708	0.015443
ENSMUSG00000028152	Tspan5	tetraspanin 5 [Source:MGI Symbol;Acc:MGI:1928096]	28.7358	27.5369	48.8398	40.8278	0.735159	6.07447	55.8037	0.000106834	0.013829
ENSMUSG00000023990	Tfeb	transcription factor EB [Source:MGI Symbol;Acc:MGI:103270]	2.27769	3.36685	3.10707	4.1142	0.733361	2.08721	11.3116	0.0110907	0.220285
ENSMUSG00000041075	Fzd7	frizzled class receptor 7 [Source:MGI Symbol;Acc:MGI:108570]	3.83092	4.5256	5.76169	7.29402	0.733043	4.5474	20.8561	0.00224463	0.0832755
ENSMUSG00000042109	Csdc2	cold shock domain containing C2, RNA binding [Source:MGI Symbol;Acc:MGI:2146027]	18.0161	18.4108	26.2531	26.9245	0.731842	5.39935	49.6951	0.000156434	0.0172033
ENSMUSG00000074874	Ctla2b	cytotoxic T lymphocyte-associated protein 2 beta [Source:MGI Symbol;Acc:MGI:88555]	917.519	720.612	1419.44	1141.19	0.731544	8.91323	30.6741	0.000720889	0.0409078
ENSMUSG00000022639	Dubr	Dppa2 upstream binding RNA [Source:MGI Symbol;Acc:MGI:1915440]	21.746	24.8396	35.6611	36.9999	0.731168	6.30428	61.4939	7.73e-05	0.0118747
ENSMUSG00000023046	Igfbp6	insulin-like growth factor binding protein 6 [Source:MGI Symbol;Acc:MGI:96441]	34.8129	35.6078	62.1309	56.1537	0.730022	5.74368	58.9509	8.9e-05	0.0125862
ENSMUSG00000097582	Gm26527	predicted gene, 26527 [Source:MGI Symbol;Acc:MGI:5477021]	8.32196	10.5592	15.2606	16.7563	0.728265	5.03817	32.3022	0.00061517	0.0375939
ENSMUSG00000032122	Slc37a2	solute carrier family 37 (glycerol-3-phosphate transporter), member 2 [Source:MGI Symbol;Acc:MGI:1929693]	2.87861	3.27826	4.72411	6.54093	0.727269	4.01595	16.7146	0.00412903	0.119434
ENSMUSG00000040146	Rgl3	ral guanine nucleotide dissociation stimulator-like 3 [Source:MGI Symbol;Acc:MGI:1918996]	1.5216	1.55795	2.30371	2.11942	0.727135	2.21729	6.91686	0.0323034	0.40971
ENSMUSG00000033159	Cnppd1	cyclin Pas1/PHO80 domain containing 1 [Source:MGI Symbol;Acc:MGI:1916421]	28.5164	26.2867	45.5935	40.6023	0.72696	6.00789	54.2632	0.00011719	0.014555
ENSMUSG00000032577	Mapkapk3	mitogen-activated protein kinase-activated protein kinase 3 [Source:MGI Symbol;Acc:MGI:2143163]	2.45943	2.83099	2.90397	4.15874	0.726074	2.85122	12.4095	0.0088672	0.190463
ENSMUSG00000026110	Mgat4a	mannoside acetylglucosaminyltransferase 4, isoenzyme A [Source:MGI Symbol;Acc:MGI:2662992]	3.78398	3.81184	6.01922	4.34944	0.72575	4.91739	19.2014	0.00282931	0.0952293
ENSMUSG00000028266	Lmo4	LIM domain only 4 [Source:MGI Symbol;Acc:MGI:109360]	18.4427	16.7489	29.0354	28.2239	0.725191	4.81285	34.4911	0.000502159	0.0337788
ENSMUSG00000022575	Gsdmd	gasdermin D [Source:MGI Symbol;Acc:MGI:1916396]	32.6872	29.0031	49.5187	47.0263	0.724772	6.26656	39.1714	0.000336677	0.026933
ENSMUSG00000073888	Ccl27a	chemokine (C-C motif) ligand 27A [Source:MGI Symbol;Acc:MGI:1343459]	45.6029	32.879	93.4273	71.3742	0.723877	2.90555	6.72404	0.034137	0.423523
ENSMUSG00000044813	Shb	src homology 2 domain-containing transforming protein B [Source:MGI Symbol;Acc:MGI:98294]	23.3237	30.2504	49.116	34.4811	0.722386	6.08135	18.2726	0.00324359	0.104007
ENSMUSG00000082286	Pisd-ps1	phosphatidylserine decarboxylase, pseudogene 1 [Source:MGI Symbol;Acc:MGI:3842428]	22.918	17.6954	24.6763	37.0029	0.72156	4.18879	8.24032	0.0226027	0.331456
ENSMUSG00000038175	Mylip	myosin regulatory light chain interacting protein [Source:MGI Symbol;Acc:MGI:2388271]	5.29748	4.6462	9.68976	6.41848	0.720929	4.43853	16.4542	0.00430586	0.122548
ENSMUSG00000071076	Jund	jun D proto-oncogene [Source:MGI Symbol;Acc:MGI:96648]	17.249	18.6977	32.6749	23.5939	0.719637	6.53523	20.4651	0.00236775	0.0860979
ENSMUSG00000050627	Gpd1l	glycerol-3-phosphate dehydrogenase 1-like [Source:MGI Symbol;Acc:MGI:1289257]	63.3136	70.6838	100.065	114.232	0.719277	8.46519	51.0361	0.000143377	0.0164341
ENSMUSG00000037348	Paqr7	progestin and adipoQ receptor family member VII [Source:MGI Symbol;Acc:MGI:1919154]	1.14908	0.943008	1.59793	1.46454	0.718976	1.54168	5.58066	0.0482895	0.511866
ENSMUSG00000055737	Ghr	growth hormone receptor [Source:MGI Symbol;Acc:MGI:95708]	3.94716	4.12712	5.72096	5.50561	0.718397	4.14081	33.2695	0.000561615	0.0360922
ENSMUSG00000040659	Efhd2	EF hand domain containing 2 [Source:MGI Symbol;Acc:MGI:106504]	17.6917	19.544	32.7521	28.5708	0.718128	5.82342	30.2535	0.000751888	0.0417919
ENSMUSG00000042524	Sun2	Sad1 and UNC84 domain containing 2 [Source:MGI Symbol;Acc:MGI:2443011]	38.6026	40.1702	59.0427	67.4554	0.716482	6.25212	37.4948	0.000386606	0.0287323
ENSMUSG00000000957	Mmp14	matrix metallopeptidase 14 (membrane-inserted) [Source:MGI Symbol;Acc:MGI:101900]	37.6086	53.3904	66.8907	75.6235	0.716326	7.2699	20.278	0.0024297	0.0871711
ENSMUSG00000047586	Nccrp1	non-specific cytotoxic cell receptor protein 1 homolog (zebrafish) [Source:MGI Symbol;Acc:MGI:2685009]	183.523	235.279	355.79	282.961	0.715507	8.61139	18.1484	0.00330472	0.105235
ENSMUSG00000021223	Papln	papilin, proteoglycan-like sulfated glycoprotein [Source:MGI Symbol;Acc:MGI:2386139]	1.81332	1.97049	3.36202	3.06471	0.71536	3.70664	27.4802	0.00100519	0.0503997
ENSMUSG00000042082	Arsb	arylsulfatase B [Source:MGI Symbol;Acc:MGI:88075]	4.56044	4.5806	6.60419	6.75414	0.715083	5.42611	34.3288	0.000509579	0.0340295
ENSMUSG00000036904	Fzd8	frizzled class receptor 8 [Source:MGI Symbol;Acc:MGI:108460]	0.837138	0.909725	1.55411	1.47798	0.714282	2.05072	6.26035	0.0391286	0.454033
ENSMUSG00000038195	Rilp	Rab interacting lysosomal protein [Source:MGI Symbol;Acc:MGI:2144271]	0.804314	1.16689	1.63658	1.66157	0.712786	1.23342	5.65408	0.0471747	0.505515
ENSMUSG00000000386	Mx1	MX dynamin-like GTPase 1 [Source:MGI Symbol;Acc:MGI:97243]	0.578612	0.701101	1.48326	0.902082	0.712539	1.50201	5.50655	0.0494495	0.519028
ENSMUSG00000019810	Fuca2	fucosidase, alpha-L- 2, plasma [Source:MGI Symbol;Acc:MGI:1914098]	31.4177	33.2662	55.627	45.1134	0.712062	5.84808	41.5979	0.000278033	0.0242664
ENSMUSG00000031709	Tbc1d9	TBC1 domain family, member 9 [Source:MGI Symbol;Acc:MGI:1918560]	0.691855	0.617577	1.36531	0.902433	0.711565	2.09684	7.92278	0.0245449	0.346986
ENSMUSG00000027646	Src	Rous sarcoma oncogene [Source:MGI Symbol;Acc:MGI:98397]	5.53981	7.13369	9.89513	7.93201	0.710942	4.64962	26.3942	0.00113364	0.0543621
ENSMUSG00000024065	Ehd3	EH-domain containing 3 [Source:MGI Symbol;Acc:MGI:1928900]	69.9691	67.33	112.517	101.019	0.709376	8.41733	62.68	7.26e-05	0.0114603
ENSMUSG00000006014	Prg4	proteoglycan 4 (megakaryocyte stimulating factor, articular superficial zone protein) [Source:MGI Symbol;Acc:MGI:1891344]	2.75251	4.23997	7.74445	6.33728	0.708496	4.4657	12.461	0.00877761	0.189869
ENSMUSG00000035085	1700020L24Rik	RIKEN cDNA 1700020L24 gene [Source:MGI Symbol;Acc:MGI:1913580]	1.43513	1.95237	2.28483	1.69381	0.708148	1.5684	7.09756	0.0306987	0.395784
ENSMUSG00000066760	Psg16	pregnancy specific glycoprotein 16 [Source:MGI Symbol;Acc:MGI:1347249]	6.81176	6.13691	9.8215	11.2643	0.707338	5.44289	34.1682	0.000517066	0.0341264
ENSMUSG00000103144	Pcdhga1	protocadherin gamma subfamily A, 1 [Source:MGI Symbol;Acc:MGI:1935212]	0.530304	0.607674	0.952097	0.972606	0.707104	1.56822	7.47881	0.0276351	0.370166
ENSMUSG00000025743	Sdc3	syndecan 3 [Source:MGI Symbol;Acc:MGI:1349163]	3.41622	3.89885	6.23964	4.26877	0.706753	4.46105	16.7361	0.00411482	0.119351
ENSMUSG00000037060	Cavin3	caveolae associated 3 [Source:MGI Symbol;Acc:MGI:1923422]	89.8683	86.5543	149.296	118.424	0.705795	6.83408	26.3036	0.00114528	0.0547421
ENSMUSG00000026483	Fam129a	family with sequence similarity 129, member A [Source:MGI Symbol;Acc:MGI:2137237]	5.64115	5.5776	7.37081	9.01353	0.705649	5.54264	35.6294	0.000453783	0.0315128
ENSMUSG00000027820	Mme	membrane metallo endopeptidase [Source:MGI Symbol;Acc:MGI:97004]	57.2277	71.5417	96.9423	101.108	0.705463	8.82766	37.9363	0.000372592	0.0283305
ENSMUSG00000044646	Zbtb7c	zinc finger and BTB domain containing 7C [Source:MGI Symbol;Acc:MGI:2443302]	6.33752	6.40328	10.3052	9.63343	0.704379	5.18274	43.2986	0.000244518	0.0224441
ENSMUSG00000059430	Actg2	actin, gamma 2, smooth muscle, enteric [Source:MGI Symbol;Acc:MGI:104589]	2.32172	1.29218	2.60602	2.71598	0.703322	1.38852	7.02862	0.0312985	0.401287
ENSMUSG00000047407	Tgif1	TGFB-induced factor homeobox 1 [Source:MGI Symbol;Acc:MGI:1194497]	4.80183	6.92199	9.46317	8.08797	0.703167	3.41192	9.19341	0.0178424	0.290352
ENSMUSG00000049866	Arl4c	ADP-ribosylation factor-like 4C [Source:MGI Symbol;Acc:MGI:2445172]	3.15771	2.97729	5.237	3.88317	0.702494	4.13091	14.6653	0.00582374	0.148076
ENSMUSG00000051343	Rab11fip5	RAB11 family interacting protein 5 (class I) [Source:MGI Symbol;Acc:MGI:1098586]	12.561	13.1203	20.7379	20.2543	0.701092	5.98399	49.5653	0.000157777	0.0172685
ENSMUSG00000022987	Zfp641	zinc finger protein 641 [Source:MGI Symbol;Acc:MGI:2442788]	0.860503	0.65799	1.00043	0.93628	0.701046	2.11468	8.06628	0.0236417	0.340471
ENSMUSG00000096255	Dynlt1b	dynein light chain Tctex-type 1B [Source:MGI Symbol;Acc:MGI:98643]	44.4244	48.1216	66.9792	58.7395	0.700241	3.99917	12.8741	0.00809864	0.181259
ENSMUSG00000056459	Zbtb25	zinc finger and BTB domain containing 25 [Source:MGI Symbol;Acc:MGI:99197]	9.65817	8.70729	14.8106	13.0389	0.700117	4.06687	22.1534	0.00189034	0.0743201
ENSMUSG00000059970	Hspa2	heat shock protein 2 [Source:MGI Symbol;Acc:MGI:96243]	13.3648	12.5845	19.6714	20.9826	0.699833	5.59202	45.1875	0.000213082	0.0205837
ENSMUSG00000071669	Snx29	sorting nexin 29 [Source:MGI Symbol;Acc:MGI:1921728]	2.62304	2.02661	2.94619	3.69592	0.699533	3.04241	15.0677	0.00542927	0.1411
ENSMUSG00000100039	Gm28959	predicted gene 28959 [Source:MGI Symbol;Acc:MGI:5579665]	7.17377	5.26632	9.29	10.0029	0.699166	2.30589	11.777	0.01007	0.206501
ENSMUSG00000044258	Ctla2a	cytotoxic T lymphocyte-associated protein 2 alpha [Source:MGI Symbol;Acc:MGI:88554]	3547.45	2564.69	5271.12	4290.19	0.698776	12.639	18.9029	0.00295472	0.0978775
ENSMUSG00000066026	Dhrs3	dehydrogenase/reductase (SDR family) member 3 [Source:MGI Symbol;Acc:MGI:1315215]	42.116	40.7129	60.614	69.9944	0.698704	6.25941	39.7159	0.000322242	0.0261874
ENSMUSG00000030587	2200002D01Rik	RIKEN cDNA 2200002D01 gene [Source:MGI Symbol;Acc:MGI:1919525]	36.0763	31.2704	62.0545	58.8465	0.69546	4.79897	27.6923	0.000982308	0.0498625
ENSMUSG00000019866	Crybg1	crystallin beta-gamma domain containing 1 [Source:MGI Symbol;Acc:MGI:109544]	7.17057	7.76425	12.8051	10.8032	0.694609	6.43711	36.5896	0.0004175	0.0299774
ENSMUSG00000000915	Hip1r	huntingtin interacting protein 1 related [Source:MGI Symbol;Acc:MGI:1352504]	7.55171	7.33006	15.496	17.7659	0.694483	5.78837	31.6134	0.000657312	0.038978
ENSMUSG00000041323	Ak7	adenylate kinase 7 [Source:MGI Symbol;Acc:MGI:1926051]	0.731611	0.616343	0.968178	0.746877	0.694444	1.8621	6.36249	0.0379522	0.447247
ENSMUSG00000031125	3830403N18Rik	RIKEN cDNA 3830403N18 gene [Source:MGI Symbol;Acc:MGI:1917941]	8.94782	12.736	16.8553	16.7489	0.6943	3.64596	8.50137	0.0211515	0.320072
ENSMUSG00000030208	Emp1	epithelial membrane protein 1 [Source:MGI Symbol;Acc:MGI:107941]	59.3737	68.8632	99.0536	98.0109	0.69425	7.83137	44.225	0.000228414	0.0215232
ENSMUSG00000048616	Nog	noggin [Source:MGI Symbol;Acc:MGI:104327]	1.60659	1.35137	2.44828	2.32804	0.691505	1.91348	8.96714	0.0188462	0.299757
ENSMUSG00000023452	Pisd	phosphatidylserine decarboxylase [Source:MGI Symbol;Acc:MGI:2445114]	16.6669	15.5802	19.3338	22.9726	0.69077	4.68944	19.4144	0.00274396	0.09374
ENSMUSG00000005686	Ampd3	adenosine monophosphate deaminase 3 [Source:MGI Symbol;Acc:MGI:1096344]	74.3808	54.6613	109.364	89.8566	0.689462	8.21815	19.9439	0.00254557	0.0894014
ENSMUSG00000035713	Usp35	ubiquitin specific peptidase 35 [Source:MGI Symbol;Acc:MGI:2685339]	0.916725	0.996993	1.7572	1.46566	0.68873	1.77458	6.6648	0.0347271	0.428078
ENSMUSG00000100707	Gm28523	predicted gene 28523 [Source:MGI Symbol;Acc:MGI:5579229]	1.11993	1.08342	1.84972	2.47413	0.687304	1.77387	8.24456	0.0225781	0.331429
ENSMUSG00000020183	Cpm	carboxypeptidase M [Source:MGI Symbol;Acc:MGI:1917824]	1.13523	1.06543	1.62596	1.1734	0.686525	2.57008	7.00727	0.0314874	0.402686
ENSMUSG00000010830	Kdelr3	KDEL (Lys-Asp-Glu-Leu) endoplasmic reticulum protein retention receptor 3 [Source:MGI Symbol;Acc:MGI:2145953]	13.3532	13.3991	20.0993	16.5918	0.685459	4.46598	17.8851	0.00343923	0.107828
ENSMUSG00000050335	Lgals3	lectin, galactose binding, soluble 3 [Source:MGI Symbol;Acc:MGI:96778]	200.957	158.881	333.125	236.012	0.683914	7.86474	15.9168	0.00470248	0.129516
ENSMUSG00000023336	Wfdc1	WAP four-disulfide core domain 1 [Source:MGI Symbol;Acc:MGI:1915116]	8.79796	7.94123	12.357	11.6686	0.683886	3.72496	16.6886	0.00414627	0.119557
ENSMUSG00000025742	Prps2	phosphoribosyl pyrophosphate synthetase 2 [Source:MGI Symbol;Acc:MGI:97776]	386.302	352.538	572.304	577.937	0.683125	10.8037	69.2424	5.19e-05	0.00945433
ENSMUSG00000020605	Hs1bp3	HCLS1 binding protein 3 [Source:MGI Symbol;Acc:MGI:1913224]	36.0201	38.453	60.9382	54.4354	0.682662	6.88797	31.6796	0.000653106	0.0388809
ENSMUSG00000079283	2310009B15Rik	RIKEN cDNA 2310009B15 gene [Source:MGI Symbol;Acc:MGI:1916799]	4.97231	3.32797	5.23706	4.67834	0.682601	1.21693	5.48085	0.0498603	0.521187
ENSMUSG00000006651	Aplp1	amyloid beta (A4) precursor-like protein 1 [Source:MGI Symbol;Acc:MGI:88046]	1.20269	1.75691	2.60125	2.48798	0.681984	2.44682	11.4712	0.0107263	0.215829
ENSMUSG00000036745	Ttll7	tubulin tyrosine ligase-like family, member 7 [Source:MGI Symbol;Acc:MGI:1918142]	1.1342	1.42689	2.31688	2.59548	0.681722	3.53364	22.39	0.00183359	0.0727093
ENSMUSG00000025572	Tmc6	transmembrane channel-like gene family 6 [Source:MGI Symbol;Acc:MGI:1098686]	20.5443	20.7696	31.2464	33.4935	0.68135	5.3387	43.4395	0.000241977	0.0223171
ENSMUSG00000024899	Papss2	3'-phosphoadenosine 5'-phosphosulfate synthase 2 [Source:MGI Symbol;Acc:MGI:1330223]	8.10432	6.99255	13.459	9.4068	0.68126	5.33479	11.8522	0.00991658	0.204606
ENSMUSG00000069662	Marcks	myristoylated alanine rich protein kinase C substrate [Source:MGI Symbol;Acc:MGI:96907]	46.0693	49.5889	75.4158	74.5269	0.680487	8.04968	63.2859	7.03e-05	0.011202
ENSMUSG00000022591	Gm9747	predicted gene 9747 [Source:MGI Symbol;Acc:MGI:3710571]	1.8838	2.00463	3.06032	3.15342	0.679658	3.04199	18.7327	0.00302936	0.0995625
ENSMUSG00000018427	Ypel2	yippee like 2 [Source:MGI Symbol;Acc:MGI:1925114]	2.22556	2.37168	3.7473	2.83888	0.679507	3.87737	18.7176	0.00303613	0.0997139
ENSMUSG00000087282	NA	NA	2.08748	2.74517	4.11817	3.22183	0.678129	1.37394	6.09314	0.041158	0.466768
ENSMUSG00000092389	Gm20483	predicted gene 20483 [Source:MGI Symbol;Acc:MGI:5141948]	0.581434	0.623136	0.573801	0.635811	0.678129	1.37394	6.09314	0.041158	0.466768
ENSMUSG00000058833	Rex1bd	required for excision 1-B domain containing [Source:MGI Symbol;Acc:MGI:1913712]	23.2865	23.7154	39.3583	32.158	0.677386	4.26636	32.1232	0.000625784	0.0380407
ENSMUSG00000044749	Abca6	ATP-binding cassette, sub-family A (ABC1), member 6 [Source:MGI Symbol;Acc:MGI:1923434]	0.684436	0.626317	0.951117	0.94107	0.676394	1.85148	6.12361	0.0407783	0.464464
ENSMUSG00000021457	Syk	spleen tyrosine kinase [Source:MGI Symbol;Acc:MGI:99515]	1.32514	1.44986	1.99158	1.93978	0.675805	3.31103	17.0307	0.00392657	0.115761
ENSMUSG00000001948	Spa17	sperm autoantigenic protein 17 [Source:MGI Symbol;Acc:MGI:1333778]	4.64842	3.96113	6.35349	6.76995	0.675626	2.16686	9.62894	0.0160952	0.273566
ENSMUSG00000063727	Tnfrsf11b	tumor necrosis factor receptor superfamily, member 11b (osteoprotegerin) [Source:MGI Symbol;Acc:MGI:109587]	31.5166	36.3537	58.5797	49.5629	0.674988	7.18956	31.565	0.00066041	0.038978
ENSMUSG00000032478	Nme6	NME/NM23 nucleoside diphosphate kinase 6 [Source:MGI Symbol;Acc:MGI:1861676]	7.71126	13.8449	13.6407	15.9434	0.673386	2.93981	16.9475	0.00397863	0.116684
ENSMUSG00000047250	Ptgs1	prostaglandin-endoperoxide synthase 1 [Source:MGI Symbol;Acc:MGI:97797]	14.6114	12.7722	16.9567	23.5228	0.673066	5.30226	43.4289	0.000242167	0.0223171
ENSMUSG00000021866	Anxa11	annexin A11 [Source:MGI Symbol;Acc:MGI:108481]	18.2332	23.2927	34.0283	28.0442	0.672287	5.37307	14.6419	0.0058478	0.148375
ENSMUSG00000019326	Aoc3	amine oxidase, copper containing 3 [Source:MGI Symbol;Acc:MGI:1306797]	0.611451	0.849333	1.02324	1.25854	0.669956	2.14032	5.59249	0.0481075	0.51076
ENSMUSG00000034685	Fam171a2	family with sequence similarity 171, member A2 [Source:MGI Symbol;Acc:MGI:2448496]	4.29488	5.97355	3.33621	5.39877	0.669722	2.32864	6.82367	0.0331733	0.415935
ENSMUSG00000042677	Zc3h12a	zinc finger CCCH type containing 12A [Source:MGI Symbol;Acc:MGI:2385891]	1.95621	1.86036	3.87485	3.81278	0.66945	2.97484	16.2407	0.00445814	0.125564
ENSMUSG00000040717	Il17rd	interleukin 17 receptor D [Source:MGI Symbol;Acc:MGI:2159727]	0.695617	0.792665	1.15445	1.10593	0.668602	2.99917	17.5569	0.00361676	0.110586
ENSMUSG00000033545	Znrf1	zinc and ring finger 1 [Source:MGI Symbol;Acc:MGI:2177308]	27.386	30.0341	31.613	35.2269	0.668397	6.14657	39.3738	0.000331216	0.0265885
ENSMUSG00000031521	Aga	aspartylglucosaminidase [Source:MGI Symbol;Acc:MGI:104873]	16.8396	14.5108	23.9004	23.2156	0.668146	4.77177	26.0126	0.00118369	0.0559816
ENSMUSG00000073399	Trim40	tripartite motif-containing 40 [Source:MGI Symbol;Acc:MGI:2684881]	4.19414	5.16824	12.9278	7.21075	0.667159	2.93567	10.482	0.0132618	0.243167
ENSMUSG00000053702	Nebl	nebulette [Source:MGI Symbol;Acc:MGI:1921353]	8.29356	9.28018	14.8587	11.907	0.667045	5.52971	26.3393	0.00114067	0.054636
ENSMUSG00000031488	Rab11fip1	RAB11 family interacting protein 1 (class I) [Source:MGI Symbol;Acc:MGI:1923017]	2.99933	3.19496	5.02463	4.2685	0.665046	5.0718	26.761	0.00108804	0.0531212
ENSMUSG00000053063	Clec12a	C-type lectin domain family 12, member a [Source:MGI Symbol;Acc:MGI:3040968]	1.3295	1.62383	1.3582	1.9703	0.664197	1.32826	5.85459	0.0442951	0.486306
ENSMUSG00000003752	Itpkc	inositol 1,4,5-trisphosphate 3-kinase C [Source:MGI Symbol;Acc:MGI:2442554]	11.7782	11.7494	17.3812	14.8475	0.664185	5.4981	17.1768	0.0038373	0.114148
ENSMUSG00000001864	Aif1l	allograft inflammatory factor 1-like [Source:MGI Symbol;Acc:MGI:1919598]	166.606	125.49	239.181	187.528	0.664113	8.58067	29.774	0.000789325	0.0432468
ENSMUSG00000057672	Pkn1	protein kinase N1 [Source:MGI Symbol;Acc:MGI:108022]	16.102	17.206	24.8462	22.18	0.663817	5.4931	38.5044	0.000355495	0.0277864
ENSMUSG00000019944	Rhobtb1	Rho-related BTB domain containing 1 [Source:MGI Symbol;Acc:MGI:1916538]	2.28789	3.0459	4.10143	3.42031	0.662945	3.83434	22.7746	0.00174588	0.070382
ENSMUSG00000087639	Gm15512	predicted gene 15512 [Source:MGI Symbol;Acc:MGI:3782960]	1.71588	2.46502	3.39452	3.13018	0.662351	2.96991	8.9095	0.0191134	0.302026
ENSMUSG00000045312	Lhfpl2	lipoma HMGIC fusion partner-like 2 [Source:MGI Symbol;Acc:MGI:2145236]	8.99142	6.53961	12.0503	7.93989	0.662088	5.23546	9.65921	0.0159821	0.272851
ENSMUSG00000052369	Tmem106c	transmembrane protein 106C [Source:MGI Symbol;Acc:MGI:1196384]	5.9409	5.63213	7.88472	7.76865	0.661628	3.46882	12.4514	0.00879419	0.189869
ENSMUSG00000100213	Gm28151	predicted gene 28151 [Source:MGI Symbol;Acc:MGI:5578857]	4.33848	3.45003	6.02904	6.53049	0.659814	2.20063	9.93188	0.0150076	0.262124
ENSMUSG00000052911	Lamb2	laminin, beta 2 [Source:MGI Symbol;Acc:MGI:99916]	335.502	277.08	396.136	525.908	0.659043	10.1362	45.5288	0.000207961	0.0203018
ENSMUSG00000027514	Zbp1	Z-DNA binding protein 1 [Source:MGI Symbol;Acc:MGI:1927449]	7.62044	7.71492	12.9715	8.78119	0.658245	3.79659	13.9045	0.00667501	0.161201
ENSMUSG00000017311	Pyy	peptide YY [Source:MGI Symbol;Acc:MGI:99924]	12.2896	11.3833	16.6535	15.5152	0.658047	2.43299	11.6776	0.0102777	0.209177
ENSMUSG00000022270	Retreg1	reticulophagy regulator 1 [Source:MGI Symbol;Acc:MGI:1913520]	51.6104	45.4719	83.7608	68.4068	0.657706	7.61354	38.3624	0.000359673	0.0278256
ENSMUSG00000022584	Ly6c2	lymphocyte antigen 6 complex, locus C2 [Source:MGI Symbol;Acc:MGI:3712069]	292.371	282.282	710.296	568.253	0.657423	4.01193	9.5155	0.0165284	0.277961
ENSMUSG00000041895	Wipi1	WD repeat domain, phosphoinositide interacting 1 [Source:MGI Symbol;Acc:MGI:1261864]	11.655	13.5226	19.3222	18.0221	0.656246	5.4947	31.6886	0.000652538	0.0388809
ENSMUSG00000048796	Cyb561d1	cytochrome b-561 domain containing 1 [Source:MGI Symbol;Acc:MGI:1919273]	2.06464	1.78483	2.70475	3.0673	0.655934	3.2592	15.4851	0.00505534	0.13543
ENSMUSG00000053746	Ptrh1	peptidyl-tRNA hydrolase 1 homolog [Source:MGI Symbol;Acc:MGI:1913779]	37.6001	31.6723	61.0265	49.7927	0.655507	4.76383	22.4603	0.00181714	0.0722774
ENSMUSG00000009739	Pou6f1	POU domain, class 6, transcription factor 1 [Source:MGI Symbol;Acc:MGI:102935]	0.664051	0.959072	1.53291	1.55193	0.654444	1.94351	5.9704	0.0427349	0.477551
ENSMUSG00000063450	Syne2	spectrin repeat containing, nuclear envelope 2 [Source:MGI Symbol;Acc:MGI:2449316]	16.7168	19.1996	24.555	20.0735	0.653728	7.2118	32.6134	0.00059726	0.0371899
ENSMUSG00000045659	Plekha7	pleckstrin homology domain containing, family A member 7 [Source:MGI Symbol;Acc:MGI:2445094]	41.7128	38.8693	60.9154	52.2676	0.65286	7.9516	58.2797	9.25e-05	0.0128767
ENSMUSG00000046056	Sbsn	suprabasin [Source:MGI Symbol;Acc:MGI:2446326]	785.504	908.148	1435.65	1200.28	0.652642	9.94917	42.6562	0.00025654	0.0231781
ENSMUSG00000022636	Alcam	activated leukocyte cell adhesion molecule [Source:MGI Symbol;Acc:MGI:1313266]	14.6026	17.2106	20.5628	27.853	0.652422	5.89283	25.1782	0.00130333	0.0596601
ENSMUSG00000107306	Gm42577	predicted gene 42577 [Source:MGI Symbol;Acc:MGI:5662714]	2.3497	1.94599	2.00198	2.64132	0.65214	2.21706	9.76641	0.0155896	0.268237
ENSMUSG00000052102	Gnpda1	glucosamine-6-phosphate deaminase 1 [Source:MGI Symbol;Acc:MGI:1347054]	23.4896	25.5094	43.1927	41.5459	0.651675	5.55822	34.6534	0.000494872	0.0334842
ENSMUSG00000050930	Map10	microtubule-associated protein 10 [Source:MGI Symbol;Acc:MGI:1921643]	0.99905	0.926497	1.66169	1.39119	0.651311	2.51644	11.2263	0.0112919	0.222449
ENSMUSG00000023991	Foxp4	forkhead box P4 [Source:MGI Symbol;Acc:MGI:1921373]	2.46877	3.76764	5.08084	4.85599	0.650201	3.87937	17.0712	0.00390157	0.115389
ENSMUSG00000030157	Clec2d	C-type lectin domain family 2, member d [Source:MGI Symbol;Acc:MGI:2135589]	21.832	17.9258	32.0435	28.2881	0.649654	5.29613	23.3428	0.00162583	0.0679628
ENSMUSG00000006301	Tmbim1	transmembrane BAX inhibitor motif containing 1 [Source:MGI Symbol;Acc:MGI:1916910]	20.897	20.3471	33.2657	28.9858	0.648694	5.72713	32.3159	0.00061437	0.0375939
ENSMUSG00000079357	Gm11100	predicted gene 11100 [Source:MGI Symbol;Acc:MGI:3779338]	8.05448	11.5195	16.3031	17.8175	0.647189	5.56795	15.5003	0.00504234	0.135239
ENSMUSG00000036594	H2-Aa	histocompatibility 2, class II antigen A, alpha [Source:MGI Symbol;Acc:MGI:95895]	9.69052	9.32621	13.7365	14.1513	0.646894	3.32226	16.9936	0.00394967	0.116141
ENSMUSG00000107310	Gm7452	predicted pseudogene 7452 [Source:MGI Symbol;Acc:MGI:3645151]	1.75267	1.68032	1.72081	1.80954	0.646584	2.05976	9.54347	0.0164202	0.277382
ENSMUSG00000102234	Gm37885	predicted gene, 37885 [Source:MGI Symbol;Acc:MGI:5611113]	7.45823	6.26904	9.77475	10.212	0.646272	4.78588	25.752	0.0012195	0.0571058
ENSMUSG00000010362	Rdm1	RAD52 motif 1 [Source:MGI Symbol;Acc:MGI:1913849]	5.04534	5.96746	9.04917	8.58532	0.645443	2.31352	11.0533	0.0117145	0.22611
ENSMUSG00000023913	Pla2g7	phospholipase A2, group VII (platelet-activating factor acetylhydrolase, plasma) [Source:MGI Symbol;Acc:MGI:1351327]	1.90402	1.38536	2.62972	2.29553	0.645367	2.10528	7.68382	0.0261495	0.360322
ENSMUSG00000032625	Thsd7a	thrombospondin, type I, domain containing 7A [Source:MGI Symbol;Acc:MGI:2685683]	37.5944	40.6054	60.443	66.5617	0.644761	8.55533	53.5027	0.000122774	0.0150058
ENSMUSG00000063160	Numbl	numb-like [Source:MGI Symbol;Acc:MGI:894702]	17.8455	17.694	28.2206	26.8348	0.643801	6.01367	36.2885	0.000428465	0.0303269
ENSMUSG00000025757	Hspa4l	heat shock protein 4 like [Source:MGI Symbol;Acc:MGI:107422]	5.02856	4.29806	6.8725	6.94921	0.643697	4.75006	19.6034	0.00267097	0.0920862
ENSMUSG00000090946	Ccdc71l	coiled-coil domain containing 71 like [Source:MGI Symbol;Acc:MGI:1919373]	20.04	20.6079	31.621	29.7644	0.643023	6.77183	41.2417	0.00028578	0.0246134
ENSMUSG00000034416	Pkd1l2	polycystic kidney disease 1 like 2 [Source:MGI Symbol;Acc:MGI:2664668]	1.49387	1.56691	2.12965	1.49399	0.642912	3.75148	9.23128	0.0176811	0.288904
ENSMUSG00000028458	Tesk1	testis specific protein kinase 1 [Source:MGI Symbol;Acc:MGI:1201675]	10.8006	10.2413	13.4186	11.207	0.641831	4.4968	21.3384	0.00210379	0.0800482
ENSMUSG00000024677	Ms4a6b	membrane-spanning 4-domains, subfamily A, member 6B [Source:MGI Symbol;Acc:MGI:1917024]	3.33193	2.81692	6.37458	3.5515	0.641699	2.50977	5.64374	0.0473297	0.506352
ENSMUSG00000046058	Eid2	EP300 interacting inhibitor of differentiation 2 [Source:MGI Symbol;Acc:MGI:2681174]	5.73276	7.25746	9.81672	8.29161	0.641506	3.67713	15.6623	0.00490661	0.133067
ENSMUSG00000030956	Fam53b	family with sequence similarity 53, member B [Source:MGI Symbol;Acc:MGI:1925188]	2.60593	2.67463	4.41225	4.25042	0.641445	3.75116	14.509	0.00598674	0.150659
ENSMUSG00000002210	Smg9	smg-9 homolog, nonsense mediated mRNA decay factor (C. elegans) [Source:MGI Symbol;Acc:MGI:1919247]	7.43548	9.19502	12.1649	8.32321	0.640655	3.79245	17.6066	0.00358916	0.110034
ENSMUSG00000032374	Plod2	procollagen lysine, 2-oxoglutarate 5-dioxygenase 2 [Source:MGI Symbol;Acc:MGI:1347007]	114.709	114.218	168.37	178.451	0.639965	9.05354	60.9605	7.96e-05	0.0118747
ENSMUSG00000009905	Kdsr	3-ketodihydrosphingosine reductase [Source:MGI Symbol;Acc:MGI:1918000]	59.837	55.7428	90.2379	89.2858	0.638571	8.00638	59.5307	8.62e-05	0.0124111
ENSMUSG00000022637	Cblb	Casitas B-lineage lymphoma b [Source:MGI Symbol;Acc:MGI:2146430]	6.32503	7.31325	10.2502	9.8046	0.638266	5.80166	25.8142	0.00121083	0.0568733
ENSMUSG00000089774	Slc5a3	solute carrier family 5 (inositol transporters), member 3 [Source:MGI Symbol;Acc:MGI:1858226]	2.45993	2.56297	3.43605	4.59251	0.637668	5.12594	24.5764	0.00139928	0.0621157
ENSMUSG00000020432	Tcn2	transcobalamin 2 [Source:MGI Symbol;Acc:MGI:98534]	24.0459	21.594	35.0911	30.8992	0.637665	5.7536	34.0263	0.000523794	0.034332
ENSMUSG00000086077	Gm14396	predicted gene 14396 [Source:MGI Symbol;Acc:MGI:3649369]	9.24469	7.09971	12.0388	13.6115	0.637462	2.29002	8.4679	0.0213308	0.321833
ENSMUSG00000030562	Nox4	NADPH oxidase 4 [Source:MGI Symbol;Acc:MGI:1354184]	8.5484	9.80872	14.2726	13.4127	0.635854	5.32015	18.0768	0.00334061	0.10572
ENSMUSG00000015094	Npdc1	neural proliferation, differentiation and control 1 [Source:MGI Symbol;Acc:MGI:1099802]	35.8318	39.9277	69.6185	57.0984	0.633867	5.49624	19.8358	0.00258454	0.0900154
ENSMUSG00000009418	Nav1	neuron navigator 1 [Source:MGI Symbol;Acc:MGI:2183683]	23.1764	30.0446	34.7298	37.7192	0.633716	7.43206	21.001	0.00220108	0.0823896
ENSMUSG00000039782	Cpeb2	cytoplasmic polyadenylation element binding protein 2 [Source:MGI Symbol;Acc:MGI:2442640]	3.34549	4.03703	4.32796	4.67324	0.633347	4.65304	23.5355	0.00158752	0.0670478
ENSMUSG00000039914	Coq10a	coenzyme Q10A [Source:MGI Symbol;Acc:MGI:2684847]	3.78126	3.71114	4.57987	4.06201	0.63265	3.17224	14.3053	0.00620807	0.153684
ENSMUSG00000042870	Tom1	target of myb1 trafficking protein [Source:MGI Symbol;Acc:MGI:1338026]	11.2779	12.9584	18.6363	16.6641	0.63228	4.2132	23.6004	0.00157487	0.0669138
ENSMUSG00000036908	Unc93b1	unc-93 homolog B1 (C. elegans) [Source:MGI Symbol;Acc:MGI:1859307]	6.63546	7.12471	9.93252	10.6343	0.631622	3.90796	23.6906	0.00155752	0.0664512
ENSMUSG00000050390	C77080	expressed sequence C77080 [Source:MGI Symbol;Acc:MGI:2140651]	25.1402	34.3556	51.8853	32.2565	0.630808	7.14234	13.268	0.00751247	0.173514
ENSMUSG00000001768	Rin2	Ras and Rab interactor 2 [Source:MGI Symbol;Acc:MGI:1921280]	14.1642	11.7232	18.636	15.3286	0.630512	6.33952	27.7527	0.000975916	0.0498488
ENSMUSG00000036002	Fam214b	family with sequence similarity 214, member B [Source:MGI Symbol;Acc:MGI:2441854]	12.5477	12.616	18.0352	20.9948	0.630261	5.32013	30.6376	0.00072351	0.0409557
ENSMUSG00000022574	Naprt	nicotinate phosphoribosyltransferase [Source:MGI Symbol;Acc:MGI:2442664]	1.72722	2.05664	2.98056	2.83779	0.629731	2.05004	8.02913	0.0238714	0.342662
ENSMUSG00000024197	Plin3	perilipin 3 [Source:MGI Symbol;Acc:MGI:1914155]	46.9962	43.8517	69.8343	64.0675	0.629356	7.19813	43.5004	0.000240889	0.0223171
ENSMUSG00000044017	Adgrd1	adhesion G protein-coupled receptor D1 [Source:MGI Symbol;Acc:MGI:3041203]	1.7996	1.87239	2.95118	2.97045	0.628726	3.49314	17.8747	0.00344467	0.107829
ENSMUSG00000029098	Acox3	acyl-Coenzyme A oxidase 3, pristanoyl [Source:MGI Symbol;Acc:MGI:1933156]	14.5746	12.1774	20.7284	22.5381	0.628656	5.83869	30.2778	0.000750049	0.04174
ENSMUSG00000038451	Spsb2	splA/ryanodine receptor domain and SOCS box containing 2 [Source:MGI Symbol;Acc:MGI:1315199]	10.5721	10.85	15.8214	14.3898	0.628489	3.87924	12.3915	0.00889886	0.190758
ENSMUSG00000032046	Abhd12	abhydrolase domain containing 12 [Source:MGI Symbol;Acc:MGI:1923442]	63.7395	63.6941	92.714	77.5895	0.628333	6.28921	36.1624	0.00043317	0.0304727
ENSMUSG00000046761	Fam83h	family with sequence similarity 83, member H [Source:MGI Symbol;Acc:MGI:2145900]	1.94174	2.2465	3.85397	3.22532	0.627632	3.82623	16.9125	0.00400077	0.11712
ENSMUSG00000041741	Pde3a	phosphodiesterase 3A, cGMP inhibited [Source:MGI Symbol;Acc:MGI:1860764]	8.83575	9.91777	14.2665	14.3891	0.627534	7.20264	46.1623	0.000198862	0.0197302
ENSMUSG00000039763	Dnajc28	DnaJ heat shock protein family (Hsp40) member C28 [Source:MGI Symbol;Acc:MGI:2181053]	1.00611	0.605624	0.768562	0.952969	0.626916	1.79631	6.46038	0.0368671	0.440961
ENSMUSG00000030527	Crtc3	CREB regulated transcription coactivator 3 [Source:MGI Symbol;Acc:MGI:1917711]	3.29109	2.52495	3.24241	4.44773	0.626666	3.87896	22.5793	0.00178973	0.0716485
ENSMUSG00000030035	Wbp1	WW domain binding protein 1 [Source:MGI Symbol;Acc:MGI:104710]	17.4042	19.3484	26.6135	24.3674	0.626094	4.16234	24.7946	0.00136348	0.0611022
ENSMUSG00000024521	Pmaip1	phorbol-12-myristate-13-acetate-induced protein 1 [Source:MGI Symbol;Acc:MGI:1930146]	26.3313	35.9592	39.0212	54.0334	0.625498	6.75976	13.613	0.00704288	0.166592
ENSMUSG00000045348	Nyap1	neuronal tyrosine-phosphorylated phosphoinositide 3-kinase adaptor 1 [Source:MGI Symbol;Acc:MGI:2443880]	0.965639	1.04075	1.23143	1.72496	0.625005	2.43256	8.02053	0.0239249	0.342932
ENSMUSG00000054723	Vmac	vimentin-type intermediate filament associated coiled-coil protein [Source:MGI Symbol;Acc:MGI:2146912]	5.42278	5.49268	7.8558	6.77898	0.624261	3.50723	13.0244	0.00786838	0.178526
ENSMUSG00000037685	Atp8a1	ATPase, aminophospholipid transporter (APLT), class I, type 8A, member 1 [Source:MGI Symbol;Acc:MGI:1330848]	49.7743	45.8963	58.0264	71.8772	0.623941	8.65152	36.3161	0.000427445	0.0303012
ENSMUSG00000030471	Zdhhc13	zinc finger, DHHC domain containing 13 [Source:MGI Symbol;Acc:MGI:1919227]	41.0812	44.327	58.5047	57.4264	0.622909	6.83994	41.9097	0.000271471	0.0239633
ENSMUSG00000074227	Spint2	serine protease inhibitor, Kunitz type 2 [Source:MGI Symbol;Acc:MGI:1338031]	6.06611	6.06525	9.98554	8.55788	0.622626	3.21807	14.6072	0.00588371	0.148868
ENSMUSG00000025277	Abhd6	abhydrolase domain containing 6 [Source:MGI Symbol;Acc:MGI:1913332]	3.45671	3.22622	4.35897	4.20936	0.622486	2.90958	13.5476	0.00712898	0.167853
ENSMUSG00000038807	Rap1gap2	RAP1 GTPase activating protein 2 [Source:MGI Symbol;Acc:MGI:3028623]	1.54787	1.40932	1.56702	1.4106	0.621457	3.04272	8.56452	0.0208186	0.317642
ENSMUSG00000005951	Shpk	sedoheptulokinase [Source:MGI Symbol;Acc:MGI:1921887]	1.37084	1.22364	1.52929	1.44108	0.620141	2.02197	6.33318	0.038285	0.449566
ENSMUSG00000024854	Pold4	polymerase (DNA-directed), delta 4 [Source:MGI Symbol;Acc:MGI:1916995]	37.3887	39.0259	56.6067	49.4976	0.619973	5.00919	22.1606	0.00188858	0.0743201
ENSMUSG00000021508	Cxcl14	chemokine (C-X-C motif) ligand 14 [Source:MGI Symbol;Acc:MGI:1888514]	541.872	624.119	851.114	863.621	0.619802	10.443	48.0338	0.000174783	0.0184729
ENSMUSG00000026817	Ak1	adenylate kinase 1 [Source:MGI Symbol;Acc:MGI:87977]	59.9148	59.2183	81.3011	92.1029	0.619362	6.23816	39.614	0.000324883	0.0262631
ENSMUSG00000039542	Ncam1	neural cell adhesion molecule 1 [Source:MGI Symbol;Acc:MGI:97281]	3.39798	3.92166	5.50459	4.7911	0.619219	4.77588	14.6389	0.00585088	0.148375
ENSMUSG00000058254	Tspan7	tetraspanin 7 [Source:MGI Symbol;Acc:MGI:1298407]	8.54732	9.65626	15.0421	12.7416	0.619024	4.3202	18.0802	0.00333892	0.10572
ENSMUSG00000023904	Hcfc1r1	host cell factor C1 regulator 1 (XPO1-dependent) [Source:MGI Symbol;Acc:MGI:2663619]	95.2703	104.129	157.397	131.124	0.617915	5.82802	25.6652	0.00123174	0.0576203
ENSMUSG00000019822	Smpd2	sphingomyelin phosphodiesterase 2, neutral [Source:MGI Symbol;Acc:MGI:1278330]	12.8846	12.2711	19.6707	19.7489	0.616721	4.66669	15.9122	0.00470607	0.129538
ENSMUSG00000005968	Tuft1	tuftelin 1 [Source:MGI Symbol;Acc:MGI:109572]	17.3525	12.438	17.1959	16.3674	0.616508	5.06345	22.7983	0.00174065	0.0703516
ENSMUSG00000031538	Plat	plasminogen activator, tissue [Source:MGI Symbol;Acc:MGI:97610]	9.36561	9.68578	13.7721	17.5775	0.615996	5.34962	21.2402	0.00213152	0.0805738
ENSMUSG00000027199	Gatm	glycine amidinotransferase (L-arginine:glycine amidinotransferase) [Source:MGI Symbol;Acc:MGI:1914342]	1934.11	1846.7	2756.16	2821.42	0.615851	12.2358	87.5459	2.33e-05	0.00578395
ENSMUSG00000032352	Lrrc1	leucine rich repeat containing 1 [Source:MGI Symbol;Acc:MGI:2442313]	11.0699	9.60353	11.779	12.5254	0.615375	4.73583	21.1587	0.00215491	0.0809903
ENSMUSG00000035678	Tnfsf9	tumor necrosis factor (ligand) superfamily, member 9 [Source:MGI Symbol;Acc:MGI:1101058]	12.406	13.9295	20.6079	18.5158	0.614914	4.01486	20.0339	0.00251365	0.0885505
ENSMUSG00000051098	Mblac2	metallo-beta-lactamase domain containing 2 [Source:MGI Symbol;Acc:MGI:1920102]	1.39235	1.28711	1.4956	1.7477	0.614678	2.52949	7.65352	0.0263626	0.361851
ENSMUSG00000029571	Tmem106b	transmembrane protein 106B [Source:MGI Symbol;Acc:MGI:1919150]	136.097	142.974	196.632	193.738	0.614491	9.20211	55.7488	0.000107183	0.013829
ENSMUSG00000025329	Padi1	peptidyl arginine deiminase, type I [Source:MGI Symbol;Acc:MGI:1338893]	0.595387	0.805171	1.41556	0.898503	0.614472	1.99358	5.99977	0.0423506	0.474239
ENSMUSG00000044469	Tnfaip8l1	tumor necrosis factor, alpha-induced protein 8-like 1 [Source:MGI Symbol;Acc:MGI:1913693]	1.55485	1.85278	2.24506	2.13508	0.614379	2.38917	8.427	0.0215525	0.322957
ENSMUSG00000038267	Slc22a23	solute carrier family 22, member 23 [Source:MGI Symbol;Acc:MGI:1920352]	1.84226	2.77375	3.7347	2.43338	0.613962	3.73393	7.15932	0.0301737	0.391548
ENSMUSG00000066440	Zfyve26	zinc finger, FYVE domain containing 26 [Source:MGI Symbol;Acc:MGI:1924767]	2.03993	2.07601	2.61769	2.83061	0.61282	4.64511	28.6345	0.000888284	0.0470243
ENSMUSG00000078612	Fyb2	FYN binding protein 2 [Source:MGI Symbol;Acc:MGI:2685466]	1.16439	0.91098	1.63874	1.5559	0.612466	2.38915	8.75787	0.0198399	0.308345
ENSMUSG00000074405	Zfp865	zinc finger protein 865 [Source:MGI Symbol;Acc:MGI:2442656]	2.9869	3.09477	4.32036	4.51035	0.612435	3.64554	15.9635	0.00466621	0.128671
ENSMUSG00000063919	Srrm4	serine/arginine repetitive matrix 4 [Source:MGI Symbol;Acc:MGI:1916205]	1.22784	1.21676	2.41613	1.7739	0.612154	3.03778	10.1706	0.0142161	0.253593
ENSMUSG00000039308	Ndst2	N-deacetylase/N-sulfotransferase (heparan glucosaminyl) 2 [Source:MGI Symbol;Acc:MGI:97040]	8.31545	8.73398	13.1171	11.7079	0.611958	4.95593	29.7235	0.000793405	0.0434187
ENSMUSG00000030590	Fam98c	family with sequence similarity 98, member C [Source:MGI Symbol;Acc:MGI:1921083]	5.75231	6.29838	8.1697	8.98135	0.611319	3.22251	14.3056	0.00620773	0.153684
ENSMUSG00000032741	Tpcn1	two pore channel 1 [Source:MGI Symbol;Acc:MGI:2182472]	3.38246	3.94992	4.96205	4.96671	0.611028	4.35775	23.4892	0.00159662	0.067106
ENSMUSG00000073002	Vamp5	vesicle-associated membrane protein 5 [Source:MGI Symbol;Acc:MGI:1858622]	13.7388	13.8421	22.1872	21.0856	0.60998	4.93638	30.586	0.000727239	0.0409655
ENSMUSG00000026694	Mettl13	methyltransferase like 13 [Source:MGI Symbol;Acc:MGI:1918699]	18.5806	14.8777	24.0677	19.3965	0.608578	5.6553	27.4361	0.00101004	0.0505114
ENSMUSG00000029033	Acap3	ArfGAP with coiled-coil, ankyrin repeat and PH domains 3 [Source:MGI Symbol;Acc:MGI:2153589]	10.6461	10.3432	12.5521	15.3754	0.60825	4.73498	29.8371	0.000784263	0.0431332
ENSMUSG00000061451	Tmem151a	transmembrane protein 151A [Source:MGI Symbol;Acc:MGI:2147713]	2.70633	4.33561	3.83385	2.66159	0.608082	1.78494	5.88989	0.0438118	0.483651
ENSMUSG00000030109	Slc6a12	solute carrier family 6 (neurotransmitter transporter, betaine/GABA), member 12 [Source:MGI Symbol;Acc:MGI:95628]	424.257	396.106	666.37	620.317	0.607499	8.5999	31.8689	0.000641263	0.038625
ENSMUSG00000037697	Ddhd1	DDHD domain containing 1 [Source:MGI Symbol;Acc:MGI:2150302]	7.37439	10.6135	11.5757	13.1588	0.607347	4.44988	20.2861	0.00242699	0.0871636
ENSMUSG00000030847	Bag3	BCL2-associated athanogene 3 [Source:MGI Symbol;Acc:MGI:1352493]	108.028	119.825	172.134	161.944	0.606823	8.61607	31.4212	0.000669719	0.0390624
ENSMUSG00000073490	Ifi207	interferon activated gene 207 [Source:MGI Symbol;Acc:MGI:2138302]	2.73747	2.66948	3.78981	3.4376	0.606285	3.51395	16.2216	0.00447211	0.125803
ENSMUSG00000063455	D630045J12Rik	RIKEN cDNA D630045J12 gene [Source:MGI Symbol;Acc:MGI:2669829]	15.2148	16.9901	23.6096	25.3156	0.606283	7.50008	47.5342	0.00018083	0.0186405
ENSMUSG00000022856	Tmem41a	transmembrane protein 41a [Source:MGI Symbol;Acc:MGI:1913914]	4.02592	3.40785	3.81723	4.46731	0.605707	2.10454	5.95999	0.0428723	0.477975
ENSMUSG00000031838	Ifi30	interferon gamma inducible protein 30 [Source:MGI Symbol;Acc:MGI:2137648]	92.7891	96.6101	127.701	139.029	0.60484	6.67707	47.9316	0.000175999	0.0184731
ENSMUSG00000046668	Cxxc5	CXXC finger 5 [Source:MGI Symbol;Acc:MGI:1914643]	4.95371	6.25683	7.70635	7.26185	0.604541	3.97784	10.9512	0.0119736	0.229214
ENSMUSG00000066456	Hmgn3	high mobility group nucleosomal binding domain 3 [Source:MGI Symbol;Acc:MGI:2138069]	26.5783	24.4092	30.0258	41.1774	0.604443	4.15489	20.7879	0.00226551	0.0836974
ENSMUSG00000030793	Pycard	PYD and CARD domain containing [Source:MGI Symbol;Acc:MGI:1931465]	4.57568	5.07205	7.49995	6.3662	0.604002	3.28759	12.2583	0.00913742	0.194204
ENSMUSG00000001313	Rnd2	Rho family GTPase 2 [Source:MGI Symbol;Acc:MGI:1338755]	15.2003	19.9768	25.9108	21.9192	0.603962	4.61673	17.0264	0.00392922	0.115761
ENSMUSG00000029311	Hsd17b11	hydroxysteroid (17-beta) dehydrogenase 11 [Source:MGI Symbol;Acc:MGI:2149821]	13.6011	14.0119	20.4541	19.4746	0.603582	4.96329	30.2372	0.000753118	0.0418098
ENSMUSG00000034854	Mfsd12	major facilitator superfamily domain containing 12 [Source:MGI Symbol;Acc:MGI:3604804]	3.16704	3.35857	5.08437	4.71936	0.602972	4.49466	19.8492	0.00257967	0.0899137
ENSMUSG00000067818	Myl9	myosin, light polypeptide 9, regulatory [Source:MGI Symbol;Acc:MGI:2138915]	5.1736	7.2808	5.7317	6.64995	0.602219	2.48826	8.6274	0.0204936	0.314036
ENSMUSG00000045211	Nudt18	nudix (nucleoside diphosphate linked moiety X)-type motif 18 [Source:MGI Symbol;Acc:MGI:2385853]	3.41037	3.4023	5.26455	4.82161	0.601067	4.10974	19.3562	0.00276696	0.0942322
ENSMUSG00000040687	Madd	MAP-kinase activating death domain [Source:MGI Symbol;Acc:MGI:2444672]	4.61034	3.59053	5.75876	5.43901	0.600813	3.80403	18.5506	0.00311194	0.101051
ENSMUSG00000052229	Gpr17	G protein-coupled receptor 17 [Source:MGI Symbol;Acc:MGI:3584514]	0.555239	0.563314	0.87388	0.79886	0.600629	2.60118	11.2428	0.0112527	0.221898
