# Supplementary material for: Menin directs regionalized decidual transformation through epigenetically setting PTX3 to balance FGF and BMP signaling
Source: Nat Commun. 2022 Feb 22;13:1006. doi: 10.1038/s41467-022-28657-2 (PMC8864016; doi:10.1038/s41467-022-28657-2)
Supplement: Supplementary file 6 — Supplementary Data 3 [file 41467_2022_28657_MOESM6_ESM.xlsx]

## Sheet: Sheet1
Supplementary Data 3. Gene Ontology (GO) analysis for genes downregulated by Men1 ablation as reported by DAVID.
Category	Term	Count	%	PValue	Genes	List Total	Pop Hits	Pop Total	Fold Enrichment	Bonferroni	Benjamini	FDR
GOTERM_BP_DIRECT	GO:0007155~cell adhesion	47	5.61529	8.14655e-09	FBLN7, COL15A1, TENM3, SELPLG, COL16A1, LAMA2, PODXL2, LAMA1, CLSTN3, LAMA4, ITGB2, NEDD9, THY1, CELSR1, ITGAL, THBS4, HAPLN1, PSTPIP1, NUAK1, RELN, CHL1, SPP1, HAS2, SVEP1, EMB, CD96, KLRA5, POSTN, ITGA4, GP1BB, KLRA1, ITGA2, ITGA1, NPNT, L1CAM, ATP1B1, LYVE1, CD24A, SDK1, PARVG, CDH10, ANGPTL3, ITGA7, FAT4, PLCB1, DSC2, FERMT3	680	485	18082	2.57688	2.52703e-05	2.52706e-05	2.50995e-05
GOTERM_BP_DIRECT	GO:0008285~negative regulation of cell proliferation	33	3.94265	2.32507e-05	CDKN1B, TWIST2, CHD5, PTPRJ, GATA3, PTGS2, GLI3, IL1RL1, CLMN, MEN1, NTRK1, GDF11, MYOCD, GABBR1, TNFRSF9, ITGA1, TRPV2, DHCR24, IGF1, INHBA, SMAD6, FOSL1, SFRP1, BMP2, SFRP2, ADORA2B, DLC1, ALDH1A2, PKP2, FGFR3, GPLD1, FGF10, PTGES	680	384	18082	2.28518	0.0695849	0.0281498	0.0279592
GOTERM_BP_DIRECT	GO:0048566~embryonic digestive tract development	7	0.83632	3.45734e-05	SCT, ALDH1A2, MYB, PCSK5, GLI3, STRA6, FGF10	680	18	18082	10.341	0.101698	0.0281498	0.0279592
GOTERM_BP_DIRECT	GO:0007229~integrin-mediated signaling pathway	14	1.67264	4.30036e-05	ITGA4, ITGA2, TXK, ITGA1, ITGB2, ADAM11, ADAM22, CIB2, ITGAL, ADAMTS14, TYROBP, ITGA7, ADAM8, FERMT3	680	93	18082	4.00297	0.124885	0.0281498	0.0279592
GOTERM_BP_DIRECT	GO:0007411~axon guidance	18	2.15054	4.53736e-05	NTRK1, DRAXIN, NGFR, LAMA2, LAMA1, WNT5A, UNC5C, ANK3, GATA3, L1CAM, GLI3, ENAH, CD24A, ABLIM1, NR4A3, RELN, CHL1, EPHB2	680	149	18082	3.21236	0.131295	0.0281498	0.0279592
GOTERM_BP_DIRECT	GO:0006629~lipid metabolic process	36	4.30108	6.13616e-05	PNLIPRP1, ISYNA1, ACAA2, ACSM3, GDPD1, GDPD2, H2-KE6, PTGS2, HACD2, ACACA, TM7SF2, FADS2, GM2A, HSD17B1, SCD3, CERS4, PCYT1B, PLA2G12A, DGAT2, SRD5A1, ELOVL2, ELOVL3, ECH1, PLCL2, MBOAT1, DHCR24, ELOVL6, LSS, FA2H, ACAP1, PNPLA3, ANGPTL3, NAPEPLD, ACSBG1, PLCB1, PTGES	680	459	18082	2.08558	0.17333	0.0317239	0.0315092
GOTERM_BP_DIRECT	GO:0006633~fatty acid biosynthetic process	12	1.43369	9.36168e-05	FADS2, FA2H, ACSM3, ELOVL2, ELOVL3, SCD3, H2-KE6, ELOVL6, PTGS2, HACD2, ACACA, PTGES	680	74	18082	4.31208	0.252045	0.0414856	0.0412048
GOTERM_BP_DIRECT	GO:0034765~regulation of ion transmembrane transport	16	1.91159	0.000168814	CLIC6, KCND1, KCNE3, KCNIP2, KCNIP3, CACNA2D2, CACNA1A, CACNA1D, KCNAB2, KCNAB3, CACNG7, SCN8A, SCN3B, CACNG4, SCN2B, KCNH1	680	135	18082	3.15155	0.407678	0.0641305	0.0636963
GOTERM_BP_DIRECT	GO:0006811~ion transport	41	4.89845	0.000194503	CLIC6, RYR2, STEAP4, KCNE3, ATP2A3, CACNA1A, CACNA1D, ATP1A2, PKD2L1, GRIK2, NIPAL4, CACNG7, ATP7B, HEPH, SCN3B, CACNG4, GRIA4, SLC38A4, KCNH1, SLC12A2, GABRA1, SLC38A1, KCND1, KCNIP2, TRPC4, KCNIP3, TRPV2, CACNA2D2, KCNAB2, ATP1B1, KCNAB3, SLC39A14, BSPRY, SLC9B2, SLC5A6, SCN8A, SCNN1A, SLC26A7, KCNK2, ATP6V0D2, SCN2B	680	584	18082	1.86685	0.453055	0.0641305	0.0636963
GOTERM_BP_DIRECT	GO:0007159~leukocyte cell-cell adhesion	7	0.83632	0.000206739	CD24A, NT5E, ITGA4, ITGB2, ITGAL, L1CAM, FERMT3	680	24	18082	7.75576	0.47343	0.0641305	0.0636963
GOTERM_BP_DIRECT	GO:0019835~cytolysis	7	0.83632	0.00026345	GZMA, PRF1, GZMC, GZMB, GZME, GZMD, GZMG	680	25	18082	7.44553	0.55839	0.0681111	0.06765
GOTERM_BP_DIRECT	GO:0006631~fatty acid metabolic process	17	2.03106	0.000263486	ACAA2, ACSM3, ELOVL2, ELOVL3, ECH1, H2-KE6, ELOVL6, PTGS2, HACD2, ACACA, FADS2, FA2H, ANGPTL3, SCD3, ACSBG1, PTGES, SNCA	680	156	18082	2.89776	0.55844	0.0681111	0.06765
GOTERM_BP_DIRECT	GO:0050732~negative regulation of peptidyl-tyrosine phosphorylation	6	0.716846	0.000312478	SFRP1, SPINK1, SFRP2, SEMA4D, IGF1, SAMSN1	680	17	18082	9.38512	0.620711	0.0707296	0.0702508
GOTERM_BP_DIRECT	GO:0001666~response to hypoxia	19	2.27001	0.000342694	RYR2, POSTN, MYOCD, EGLN3, CDKN1B, ANGPT2, ITGA2, MMP2, HIF3A, ATP1B1, MT3, APOLD1, ZFP354A, ALAD, PRL4A1, CD24A, HSD11B2, BMP2, CD38	680	192	18082	2.63142	0.654657	0.0707296	0.0702508
GOTERM_BP_DIRECT	GO:0043524~negative regulation of neuron apoptotic process	17	2.03106	0.000351209	PRKCG, NTRK1, DRAXIN, CNTFR, NGFR, SCT, CACNA1A, GRIK2, MT3, NR4A3, SYNGAP1, MSH2, CHL1, MDK, ADAM8, AGTR2, SNCA	680	160	18082	2.82531	0.663663	0.0707296	0.0702508
GOTERM_BP_DIRECT	GO:0016485~protein processing	12	1.43369	0.000364821	MCPT8, GZMC, GZMB, CTSG, GZME, GZMD, GZMG, PCSK6, PCSK5, ASPRV1, GLI3, CORIN	680	86	18082	3.7104	0.677574	0.0707296	0.0702508
GOTERM_BP_DIRECT	GO:0090090~negative regulation of canonical Wnt signaling pathway	13	1.55317	0.00043849	AMER1, DRAXIN, WNT5A, GLI1, NKD1, GLI3, DKK2, SFRP1, BMP2, SFRP2, WIF1, DACT3, CTHRC1	680	102	18082	3.38907	0.743466	0.0779925	0.0774646
GOTERM_BP_DIRECT	GO:0032496~response to lipopolysaccharide	19	2.27001	0.000467538	CD96, NGFR, PTGIR, MAOB, TNFRSF9, MGST2, FMO1, NLRC3, PTGS2, ALAD, REN1, FASL, ALPL, CTSG, RELT, S100A8, PTGES, SNCA, FGF10	680	197	18082	2.56463	0.76558	0.0779925	0.0774646
GOTERM_BP_DIRECT	GO:0051384~response to glucocorticoid	11	1.31422	0.000477711	ALAD, HSD11B2, TRIM63, MDK, WNT7B, ALPL, ACSBG1, HNMT, PTGS2, AGXT, PPARGC1B	680	75	18082	3.90004	0.772865	0.0779925	0.0774646
GOTERM_BP_DIRECT	GO:0000187~activation of MAPK activity	11	1.31422	0.000531931	BMP2, HGF, WNT5A, ITGA1, KIT, CSPG4, IGF1, ADRA2B, DRD4, FGF10, MAP3K5	680	76	18082	3.84872	0.808044	0.0825026	0.081944
GOTERM_BP_DIRECT	GO:0007160~cell-matrix adhesion	11	1.31422	0.000655716	CD96, TIAM1, SNED1, ITGA4, ITGA2, ITGA1, ITGB2, ANGPTL3, ADAM8, ITGAL, NPNT	680	78	18082	3.75004	0.86928	0.0968586	0.0962029
GOTERM_BP_DIRECT	GO:0007165~signal transduction	70	8.3632	0.000903084	ARHGAP9, VIPR1, TENM3, PDE3B, LSP1, GLI1, CELSR1, SYDE2, AKAP12, GPR173, HHEX, SYNGAP1, CYSLTR2, RGS1, PDE8A, GRASP, PTGDR, PTGIR, IL15, IL1R1, PDE4D, WNT5A, ICOSL, UNC5C, ANK3, GEM, TIAM1, ACAP1, ADORA2B, LTB4R1, ANGPTL3, TLR7, AGTR2, PLCB1, PDE9A, CALCRL, GIPR, PDE1A, GPR87, GATA3, RASD2, WNT6, IL1RL1, GNA14, GPR151, P2RY6, GRK5, GALR2, CHN2, CHN1, GNG8, DRD4, SH2B2, NGFR, FZD3, GABBR1, PPP1R14…	680	1255	18082	1.48317	0.93935	0.125168	0.12432
GOTERM_BP_DIRECT	GO:0045669~positive regulation of osteoblast differentiation	10	1.19474	0.000957564	FBN2, BMP2, SFRP2, WNT7B, GDPD2, IGF1, NPNT, GLI3, MEN1, CTHRC1	680	68	18082	3.91047	0.948788	0.125168	0.12432
GOTERM_BP_DIRECT	GO:0010694~positive regulation of alkaline phosphatase activity	4	0.477897	0.000968416	ITGA2, NPNT, GPLD1, PPARGC1B	680	6	18082	17.7275	0.950485	0.125168	0.12432
GOTERM_BP_DIRECT	GO:0008584~male gonad development	13	1.55317	0.00102081	SPINK2, SRD5A1, BIK, WNT5A, RHOBTB3, INHBA, GATA3, REN1, INSL6, SFRP1, SFRP2, MSH2, KIT	680	112	18082	3.08648	0.957919	0.126662	0.125804
GOTERM_BP_DIRECT	GO:0008344~adult locomotory behavior	10	1.19474	0.00106524	CSTB, CHL1, SCN8A, ID2, ADAM22, ATP1A2, SEZ6L2, DRD4, TSHR, SNCA	680	69	18082	3.85379	0.963342	0.127091	0.126231
GOTERM_BP_DIRECT	GO:0050731~positive regulation of peptidyl-tyrosine phosphorylation	12	1.43369	0.00142858	ANGPT4, CD24A, IL11, RELN, SEMA4D, HGF, SH2D1B2, CSPG4, IGF1, FGFR3, THBS4, FGF10	680	101	18082	3.15935	0.988141	0.160449	0.159363
GOTERM_BP_DIRECT	GO:0042472~inner ear morphogenesis	10	1.19474	0.00144828	FZD3, NR4A3, GFI1, COL11A1, WNT5A, PRRX2, GATA3, EPHB2, CELSR1, FGF10	680	72	18082	3.69322	0.988845	0.160449	0.159363
GOTERM_BP_DIRECT	GO:0030514~negative regulation of BMP signaling pathway	8	0.955795	0.00152576	GREM2, SFRP1, SFRP2, BMPER, WNT5A, RBPMS2, CHRD, SMAD6	680	46	18082	4.62455	0.991231	0.163204	0.162099
GOTERM_BP_DIRECT	GO:0070588~calcium ion transmembrane transport	11	1.31422	0.00168298	CACNG7, RYR2, TRPC4, TRPV2, ATP2A3, CACNA2D2, CACNA1A, CACNA1D, PKD2L1, CACNG4, CACNA1G	680	88	18082	3.3239	0.99462	0.17402	0.172842
GOTERM_BP_DIRECT	GO:0001525~angiogenesis	20	2.38949	0.00177402	ANGPT4, CALCRL, ANGPT2, MMP2, WNT7B, SERPINE1, PDE3B, HIF3A, THY1, PTGS2, ADRA2B, APOLD1, TMEM100, ESM1, ANPEP, ANGPTL3, ADAM8, CSPG4, EPHB2, FGF10	680	239	18082	2.2252	0.995945	0.176256	0.175063
GOTERM_BP_DIRECT	GO:0006636~unsaturated fatty acid biosynthetic process	5	0.597372	0.00193189	FADS2, ELOVL2, ELOVL3, SCD3, ELOVL6	680	15	18082	8.86373	0.997518	0.176256	0.175063
GOTERM_BP_DIRECT	GO:1901379~regulation of potassium ion transmembrane transport	5	0.597372	0.00193189	KCNE3, KCNIP2, KCNIP3, CACNA1D, KCNAB2	680	15	18082	8.86373	0.997518	0.176256	0.175063
GOTERM_BP_DIRECT	GO:0007194~negative regulation of adenylate cyclase activity	5	0.597372	0.00193189	GABBR1, GALR2, GPR87, NPR3, DRD4	680	15	18082	8.86373	0.997518	0.176256	0.175063
GOTERM_BP_DIRECT	GO:0007399~nervous system development	27	3.22581	0.00224035	PRPS1, BRSK1, NRN1, ZC4H2, AVIL, CHD5, GATA3, HDAC9, THBS4, CHL1, CHN1, DPYSL3, GNG8, SCN3B, EPHB2, RGS9, SH2B2, NTRK1, NGFR, FZD3, SEMA4D, SEMA6D, IGF1, L1CAM, DCLK1, ENAH, SCN2B	680	377	18082	1.90441	0.999048	0.198559	0.197215
GOTERM_BP_DIRECT	GO:0006508~proteolysis	37	4.42055	0.00242592	TPSB2, MCPT8, USP11, HP, ADAM22, TNFAIP3, CTSW, PCSK5, ADAMTS15, C1S2, RELN, STAMBPL1, SCRN1, ANPEP, NAALAD2, CPXM1, CTSG, KLK1B1, TPSAB1, CORIN, C1RB, LVRN, HGF, GZMA, MMP2, GZMC, ADAM11, GZMB, GZME, GZMD, GZMG, ASPRV1, GZMK, REN1, 4930486L24RIK, TLL1, ADAM8	680	582	18082	1.6905	0.999466	0.20556	0.204168
GOTERM_BP_DIRECT	GO:0006814~sodium ion transport	13	1.55317	0.00245187	SLC12A2, SLC38A1, SLC20A1, ATP1A2, ATP1B1, SLC9B2, SLC5A6, SLC9A5, SCN8A, SCNN1A, SCN3B, SLC38A4, SCN2B	680	124	18082	2.78778	0.999507	0.20556	0.204168
GOTERM_BP_DIRECT	GO:0014911~positive regulation of smooth muscle cell migration	7	0.83632	0.00310745	P2RY6, POSTN, SEMA6D, ITGA2, HAS2, IGF1, RETN	680	39	18082	4.77278	0.999936	0.243093	0.241447
GOTERM_BP_DIRECT	GO:0007157~heterophilic cell-cell adhesion via plasma membrane cell adhesion molecules	8	0.955795	0.00314179	PTPRD, CD24A, TENM3, ITGA4, FAT4, ITGAL, L1CAM, CBLN1	680	52	18082	4.09095	0.999942	0.243093	0.241447
GOTERM_BP_DIRECT	GO:0007565~female pregnancy	10	1.19474	0.00329618	FOSL1, HSD11B2, SLC38A1, ITGA2, CAD, CD38, ADRA2B, PCSK5, CORIN, ADRA2A	680	81	18082	3.28286	0.999964	0.243093	0.241447
GOTERM_BP_DIRECT	GO:0007275~multicellular organism development	57	6.81004	0.0033748	DRAXIN, RYR2, FHL1, DIXDC1, HIF3A, GLI1, CELSR1, TMEM100, HHEX, MDK, CHL1, ANPEP, HEY2, RBPMS2, EPHB2, ZFP39, EOMES, SEMA6D, WNT5A, UNC5C, NPNT, DKK2, ENAH, MN1, GREM2, SFRP1, TMEM2, SFRP2, KCTD15, ZC4H2, TWIST2, CHRD, NKD1, WNT6, ZFP57, RELN, WIF1, RELT, NTRK1, NGFR, FZD3, ANGPT2, SEMA4D, WNT7B, TNFRSF9, PRRX2, TDRD9, L1CAM, TBX3, HOPX, DCLK1, ZFP354A, BMP2, ID2, SMOC1, TLL1, CSPG4	680	1029	18082	1.47298	0.999972	0.243093	0.241447
GOTERM_BP_DIRECT	GO:0030148~sphingolipid biosynthetic process	6	0.716846	0.0035265	CERS4, ELOVL2, ELOVL3, ELOVL6, B4GALT6, HACD2	680	28	18082	5.69811	0.999983	0.243093	0.241447
GOTERM_BP_DIRECT	GO:0043113~receptor clustering	6	0.716846	0.0035265	SYNGAP1, ITGA4, ITGB2, CACNA1A, GRIK2, ITGAL	680	28	18082	5.69811	0.999983	0.243093	0.241447
GOTERM_BP_DIRECT	GO:0086091~regulation of heart rate by cardiac conduction	6	0.716846	0.0035265	PKP2, CACNA1D, SCN3B, DSC2, CACNA1G, SCN2B	680	28	18082	5.69811	0.999983	0.243093	0.241447
GOTERM_BP_DIRECT	GO:0035108~limb morphogenesis	6	0.716846	0.0035265	FBN2, WNT5A, PCSK5, GLI3, TBX3, FGF10	680	28	18082	5.69811	0.999983	0.243093	0.241447
GOTERM_BP_DIRECT	GO:0001822~kidney development	13	1.55317	0.00362383	AMER1, TIPARP, SERPINF1, CYS1, GATA3, PCSK5, GLI3, ZFP354A, REN1, ALDH1A2, HAS2, FAT4, STRA6	680	130	18082	2.65912	0.999987	0.244372	0.242718
GOTERM_BP_DIRECT	GO:0060346~bone trabecula formation	4	0.477897	0.00373712	FBN2, SFRP1, MMP2, PPARGC1B	680	9	18082	11.8183	0.999991	0.24665	0.24498
GOTERM_BP_DIRECT	GO:0048546~digestive tract morphogenesis	5	0.597372	0.00395984	SFRP1, SFRP2, WNT5A, FGFR3, STRA6	680	18	18082	7.38644	0.999995	0.255905	0.254172
GOTERM_BP_DIRECT	GO:0046546~development of primary male sexual characteristics	3	0.358423	0.00411882	SFRP1, SFRP2, WNT5A	680	3	18082	26.5912	0.999997	0.260747	0.258981
GOTERM_BP_DIRECT	GO:0008284~positive regulation of cell proliferation	34	4.06213	0.00450767	CNTFR, CALCRL, CDKN1B, HILPDA, PTN, PTGS2, GLI1, ESM1, GRK5, HAS2, IL11, MYOCD, IL15, HGF, WNT7B, WNT5A, TET1, LIFR, IGF1, OSMR, TBX3, TSHR, TIAM1, SFRP1, SFRP2, FASL, ADORA2B, BAMBI, ID2, ALDH1A2, KIT, AGTR2, FGFR3, FGF10	680	542	18082	1.66808	0.999999	0.279656	0.277763
GOTERM_BP_DIRECT	GO:0045880~positive regulation of smoothened signaling pathway	6	0.716846	0.0048074	SFRP1, SCUBE1, CHSY1, PRRX2, ULK3, GLI1	680	30	18082	5.31824	1	0.28678	0.284839
GOTERM_BP_DIRECT	GO:0010975~regulation of neuron projection development	6	0.716846	0.0048074	SFRP1, SFRP2, AVIL, DPYSL3, GATA3, RGMA	680	30	18082	5.31824	1	0.28678	0.284839
GOTERM_BP_DIRECT	GO:0008152~metabolic process	30	3.58423	0.0051168	PFKFB4, ACAA2, ACSM3, TNFAIP3, NT5C3, ALDH1L2, ACACA, ACAT1, ALAD, ARSK, DBT, ENPP1, NAALAD2, AASS, HSD3B6, CENPV, GSTO1, CAD, ECH1, HDHD3, DCTD, ALDH5A1, MTHFD2, IVD, ALDH1A2, PNPLA3, ALPL, AMY1, ACSBG1, DNA2	680	463	18082	1.72297	1	0.299478	0.29745
GOTERM_BP_DIRECT	GO:0055114~oxidation-reduction process	40	4.77897	0.00537664	STEAP4, MAOB, CYP2AB1, LOXL4, H2-KE6, AKR1B3, PTGS2, ALDH1L2, AKR1B8, TM7SF2, LDHB, FADS2, HSD11B2, ADH1, HEPH, HSD17B1, SCD3, PRODH, VAT1L, AASS, SNCA, HSD3B6, EGLN3, SRD5A1, GSTO1, TET1, FMO1, DHCR24, KCNAB2, FMO4, ENOX1, CYP26A1, FA2H, ALDH5A1, P4HA2, MTHFD2, P4HA3, IVD, ALDH1A2, G6PDX	680	676	18082	1.57344	1	0.308471	0.306382
GOTERM_BP_DIRECT	GO:0016525~negative regulation of angiogenesis	9	1.07527	0.00546934	ANGPT4, NGFR, HHEX, ANGPT2, FASL, SERPINF1, PDE3B, PTN, THBS4	680	72	18082	3.3239	1	0.308471	0.306382
GOTERM_BP_DIRECT	GO:0006816~calcium ion transport	13	1.55317	0.00691728	RYR2, CALCRL, TRPC4, TRPV2, ATP2A3, CACNA2D2, CACNA1A, CACNA1D, PKD2L1, BSPRY, CACNG7, MYB, CACNG4	680	141	18082	2.45167	1	0.377672	0.375115
GOTERM_BP_DIRECT	GO:0000050~urea cycle	4	0.477897	0.00693981	ARG2, CAD, ASL, NAGS	680	11	18082	9.66952	1	0.377672	0.375115
GOTERM_BP_DIRECT	GO:0030279~negative regulation of ossification	5	0.597372	0.00708421	SFRP1, CHSY1, ENPP1, SMAD6, GFRA4	680	21	18082	6.33123	1	0.378883	0.376318
GOTERM_BP_DIRECT	GO:0043523~regulation of neuron apoptotic process	6	0.716846	0.0073004	EGLN3, TRIM2, KCNIP3, G6PDX, GATA3, SNCA	680	33	18082	4.83476	1	0.383828	0.381229
GOTERM_BP_DIRECT	GO:0030308~negative regulation of cell growth	12	1.43369	0.00745506	CDA, SFRP1, CDKN1B, SFRP2, FHL1, OSGIN1, DACT3, ENPP1, PTPRJ, INHBA, RBBP7, MT3	680	125	18082	2.55275	1	0.385427	0.382817
GOTERM_BP_DIRECT	GO:0051354~negative regulation of oxidoreductase activity	3	0.358423	0.00803265	GZMA, HP, MT3	680	4	18082	19.9434	1	0.407409	0.40465
GOTERM_BP_DIRECT	GO:0006813~potassium ion transport	12	1.43369	0.00836561	SLC12A2, CDKN1B, KCND1, KCNE3, KCNIP2, KCNIP3, ATP1A2, KCNAB2, KCNAB3, ATP1B1, KCNK2, KCNH1	680	127	18082	2.51255	1	0.407409	0.40465
GOTERM_BP_DIRECT	GO:0045736~negative regulation of cyclin-dependent protein serine/threonine kinase activity	5	0.597372	0.00840559	MYOCD, HHEX, CDKN1B, TNFAIP3, MEN1	680	22	18082	6.04345	1	0.407409	0.40465
GOTERM_BP_DIRECT	GO:0032148~activation of protein kinase B activity	5	0.597372	0.00840559	WNT5A, IGF1, ADRA2B, MT3, ADRA2A	680	22	18082	6.04345	1	0.407409	0.40465
GOTERM_BP_DIRECT	GO:0045995~regulation of embryonic development	4	0.477897	0.00899758	LAMA2, LAMA1, LAMA4, PHLDA2	680	12	18082	8.86373	1	0.422886	0.420023
GOTERM_BP_DIRECT	GO:0042761~very long-chain fatty acid biosynthetic process	4	0.477897	0.00899758	ELOVL2, ELOVL3, ELOVL6, HACD2	680	12	18082	8.86373	1	0.422886	0.420023
GOTERM_BP_DIRECT	GO:0001889~liver development	10	1.19474	0.00936669	HHEX, SRD5A1, HGF, ALDH1A2, CAD, HP, AK4, ASL, PTN, ACAT1	680	95	18082	2.79907	1	0.433664	0.430728
GOTERM_BP_DIRECT	GO:0030819~positive regulation of cAMP biosynthetic process	7	0.83632	0.00971612	AKAP12, MRAP, PTGIR, CALCRL, ADORA2B, GIPR, SCT	680	49	18082	3.79874	1	0.443227	0.440226
GOTERM_BP_DIRECT	GO:0007507~heart development	19	2.27001	0.0099394	MYOCD, CALCRL, ITGA4, MMP2, CAD, GATA5, PTPRJ, PTN, HDAC9, PCSK5, GLI3, HOPX, PDLIM3, BMP2, ALDH1A2, ID2, HEY2, PKP2, STRA6	680	261	18082	1.93576	1	0.446841	0.443816
GOTERM_BP_DIRECT	GO:0048661~positive regulation of smooth muscle cell proliferation	9	1.07527	0.0102153	CALCRL, NR4A3, ITGA2, ID2, RBPMS2, IGF1, RETN, AKR1B3, PTGS2	680	80	18082	2.99151	1	0.452685	0.44962
GOTERM_BP_DIRECT	GO:0007189~adenylate cyclase-activating G-protein coupled receptor signaling pathway	7	0.83632	0.0106999	PTGIR, CALCRL, ADORA2B, GALR2, ADCY3, TSHR, ADCY5	680	50	18082	3.72276	1	0.467479	0.464314
GOTERM_BP_DIRECT	GO:0090179~planar cell polarity pathway involved in neural tube closure	4	0.477897	0.0113745	SFRP1, SFRP2, WNT5A, CELSR1	680	13	18082	8.1819	1	0.48244	0.479174
GOTERM_BP_DIRECT	GO:0002523~leukocyte migration involved in inflammatory response	4	0.477897	0.0113745	CD24A, ITGB2, ADAM8, S100A8	680	13	18082	8.1819	1	0.48244	0.479174
GOTERM_BP_DIRECT	GO:0051968~positive regulation of synaptic transmission, glutamatergic	5	0.597372	0.0115089	NTRK1, NGFR, RELN, PTGS2, GRIA4	680	24	18082	5.53983	1	0.48244	0.479174
GOTERM_BP_DIRECT	GO:0006919~activation of cysteine-type endopeptidase activity involved in apoptotic process	8	0.955795	0.0126249	NGFR, EGLN3, CDKN1B, FASL, CRADD, DLC1, S100A8, SNCA	680	67	18082	3.17507	1	0.515294	0.511805
GOTERM_BP_DIRECT	GO:0090263~positive regulation of canonical Wnt signaling pathway	8	0.955795	0.0126249	AMER1, SFRP1, SFRP2, BAMBI, DIXDC1, FGFR3, DKK2, FGF10	680	67	18082	3.17507	1	0.515294	0.511805
GOTERM_BP_DIRECT	GO:0016125~sterol metabolic process	3	0.358423	0.0130557	EBPL, DHCR24, LSS	680	5	18082	15.9547	1	0.525957	0.522396
GOTERM_BP_DIRECT	GO:0007214~gamma-aminobutyric acid signaling pathway	5	0.597372	0.0133026	SLC12A2, GABRA1, GABBR1, PLCL2, CACNA1A	680	25	18082	5.31824	1	0.529035	0.525453
GOTERM_BP_DIRECT	GO:0001775~cell activation	4	0.477897	0.0140786	CD24A, CD59B, IGF1, GATA3	680	14	18082	7.59748	1	0.552806	0.549064
GOTERM_BP_DIRECT	GO:0060021~palate development	9	1.07527	0.0144267	GDF11, BNC2, TIPARP, WNT5A, INHBA, EPHB2, GLI3, TBX3, MEN1	680	85	18082	2.81554	1	0.555511	0.55175
GOTERM_BP_DIRECT	GO:0006955~immune response	19	2.27001	0.0146618	NGFR, MCPT8, IL15, SUSD2, TNFRSF9, GZMC, CTSW, GZME, GZMD, GZMG, SMAD6, CD24A, IRAK1BP1, FASL, ENPP1, CLNK, CTLA4, TLR7, RELT	680	272	18082	1.85747	1	0.555511	0.55175
GOTERM_BP_DIRECT	GO:0016055~Wnt signaling pathway	16	1.91159	0.0147953	AMER1, DRAXIN, FZD3, WNT7B, WNT5A, DIXDC1, NKD1, DKK2, WNT6, HHEX, SFRP1, SFRP2, GRK5, WIF1, DACT3, MARK1	680	213	18082	1.99746	1	0.555511	0.55175
GOTERM_BP_DIRECT	GO:0010976~positive regulation of neuron projection development	12	1.43369	0.0150052	NTRK1, CD24A, TIAM1, NGFR, RELN, TENM3, SERPINF1, AVIL, DPYSL3, WNT5A, PTN, RGMA	680	138	18082	2.31228	1	0.555511	0.55175
GOTERM_BP_DIRECT	GO:0071456~cellular response to hypoxia	10	1.19474	0.0154007	ANGPT4, SFRP1, ACAA2, FNDC1, ADAM8, PTN, SLC29A1, PTGS2, MT3, KCNK2	680	103	18082	2.58167	1	0.555511	0.55175
GOTERM_BP_DIRECT	GO:0030900~forebrain development	9	1.07527	0.015401	DRAXIN, HHEX, RELN, DLC1, ALDH1A2, CHRD, FGFR3, DCLK1, GLI3	680	86	18082	2.7828	1	0.555511	0.55175
GOTERM_BP_DIRECT	GO:0030097~hemopoiesis	9	1.07527	0.015401	SFRP1, HHEX, ANGPT2, TIPARP, GFI1, KIT, ZBTB32, HBB-BT, MEN1	680	86	18082	2.7828	1	0.555511	0.55175
GOTERM_BP_DIRECT	GO:0035556~intracellular signal transduction	25	2.98686	0.0167803	BRSK1, ADCY3, ADCY5, NUAK1, RPS6KA5, CHN2, CHN1, PLEK2, RGS9, SH2B2, MARK1, PRKCG, PLCL2, DCLK1, LAT2, TIAM1, DNMBP, PLCB4, KIT, ARHGEF3, CLNK, CSPG4, AGTR2, PLCB1, DGKK	680	400	18082	1.66195	1	0.589905	0.585911
GOTERM_BP_DIRECT	GO:0042573~retinoic acid metabolic process	4	0.477897	0.0171152	CYP26A1, ADH1, ALDH1A2, LRAT	680	15	18082	7.09098	1	0.589905	0.585911
GOTERM_BP_DIRECT	GO:0060071~Wnt signaling pathway, planar cell polarity pathway	4	0.477897	0.0171152	SFRP1, FZD3, WNT5A, CTHRC1	680	15	18082	7.09098	1	0.589905	0.585911
GOTERM_BP_DIRECT	GO:0051044~positive regulation of membrane protein ectodomain proteolysis	4	0.477897	0.0171152	ADAM8, GPLD1, ADRA2A, RGMA	680	15	18082	7.09098	1	0.589905	0.585911
GOTERM_BP_DIRECT	GO:0035987~endodermal cell differentiation	5	0.597372	0.0173999	ITGA4, COL11A1, MMP2, ITGA7, INHBA	680	27	18082	4.92429	1	0.593126	0.58911
GOTERM_BP_DIRECT	GO:0030036~actin cytoskeleton organization	12	1.43369	0.0182084	PRR5, ENAH, FMNL1, SFRP1, WIPF1, DAAM2, TMSB15A, DLC1, DOCK2, CORO2B, SH2B2, WASF3	680	142	18082	2.24714	1	0.609508	0.605382
GOTERM_BP_DIRECT	GO:0030336~negative regulation of cell migration	10	1.19474	0.0182735	SFRP1, SFRP2, DLC1, DPYSL3, SERPINE1, PKP2, CHRD, PTPRJ, PTN, THY1	680	106	18082	2.5086	1	0.609508	0.605382
GOTERM_BP_DIRECT	GO:0007166~cell surface receptor signaling pathway	16	1.91159	0.0185884	VIPR1, FZD3, CALCRL, LAMA1, GIPR, GPR50, CELSR1, OSMR, ITGAL, L1CAM, ADGRF2, CD24A, CD59B, ADGRA1, AGTR2, KLRG1	680	219	18082	1.94273	1	0.610784	0.606649
GOTERM_BP_DIRECT	GO:1904938~planar cell polarity pathway involved in axon guidance	3	0.358423	0.0190993	FZD3, WNT7B, WNT5A	680	6	18082	13.2956	1	0.610784	0.606649
GOTERM_BP_DIRECT	GO:0030540~female genitalia development	3	0.358423	0.0190993	SRD5A1, TBX3, STRA6	680	6	18082	13.2956	1	0.610784	0.606649
GOTERM_BP_DIRECT	GO:2000391~positive regulation of neutrophil extravasation	3	0.358423	0.0190993	IL1R1, PAWR, ADAM8	680	6	18082	13.2956	1	0.610784	0.606649
GOTERM_BP_DIRECT	GO:0006865~amino acid transport	6	0.716846	0.0198726	SLC38A1, SLC7A8, SLC3A2, SLC7A1, SLC7A2, SLC38A4	680	42	18082	3.79874	1	0.622674	0.618459
GOTERM_BP_DIRECT	GO:0048565~digestive tract development	6	0.716846	0.0198726	MYOCD, KIT, GATA5, FAT4, GATA3, FGF10	680	42	18082	3.79874	1	0.622674	0.618459
GOTERM_BP_DIRECT	GO:0006954~inflammatory response	22	2.62843	0.0202768	NGFR, TPSB2, PTGIR, IL15, IGFBP4, TNFRSF9, TNFAIP3, PTGS2, HDAC9, PSTPIP1, BMP2, RPS6KA5, LTB4R1, KIT, SPP1, ADAM8, TLR7, CSPG4, AGTR2, RELT, S100A8, PTGDR	680	344	18082	1.7006	1	0.628986	0.624728
GOTERM_BP_DIRECT	GO:0006198~cAMP catabolic process	4	0.477897	0.020488	PDE4D, PDE1A, PDE3B, PDE8A	680	16	18082	6.64779	1	0.629244	0.624984
GOTERM_BP_DIRECT	GO:0009887~organ morphogenesis	10	1.19474	0.0215171	GDF11, WNT6, HHEX, BMP2, WNT5A, GATA5, PHLDA2, EPHB2, TBX3, FGF10	680	109	18082	2.43956	1	0.654372	0.649942
GOTERM_BP_DIRECT	GO:0001819~positive regulation of cytokine production	5	0.597372	0.022205	CCDC88B, WNT5A, HILPDA, GATA3, ADRA2A	680	29	18082	4.58469	1	0.668737	0.66421
GOTERM_BP_DIRECT	GO:0042060~wound healing	9	1.07527	0.0249743	ITGA2, WNT5A, SERPINE1, CELSR1, POU2F3, S100A8, GLI3, FGF10, MAP3K5	680	94	18082	2.54596	1	0.728831	0.723897
GOTERM_BP_DIRECT	GO:0009952~anterior/posterior pattern specification	10	1.19474	0.0251548	GDF11, CYP26A1, SFRP1, HHEX, SFRP2, ALDH1A2, WNT5A, CELSR1, PCSK5, GLI3	680	112	18082	2.37421	1	0.728831	0.723897
GOTERM_BP_DIRECT	GO:0003231~cardiac ventricle development	3	0.358423	0.02608	MYOCD, TNNC1, KCNK2	680	7	18082	11.3962	1	0.728831	0.723897
GOTERM_BP_DIRECT	GO:0034626~fatty acid elongation, polyunsaturated fatty acid	3	0.358423	0.02608	ELOVL2, ELOVL3, ELOVL6	680	7	18082	11.3962	1	0.728831	0.723897
GOTERM_BP_DIRECT	GO:0019367~fatty acid elongation, saturated fatty acid	3	0.358423	0.02608	ELOVL2, ELOVL3, ELOVL6	680	7	18082	11.3962	1	0.728831	0.723897
GOTERM_BP_DIRECT	GO:0032754~positive regulation of interleukin-5 production	3	0.358423	0.02608	IL1RL1, PDE4D, GATA3	680	7	18082	11.3962	1	0.728831	0.723897
GOTERM_BP_DIRECT	GO:0034625~fatty acid elongation, monounsaturated fatty acid	3	0.358423	0.02608	ELOVL2, ELOVL3, ELOVL6	680	7	18082	11.3962	1	0.728831	0.723897
GOTERM_BP_DIRECT	GO:0006526~arginine biosynthetic process	3	0.358423	0.02608	CAD, ASL, NAGS	680	7	18082	11.3962	1	0.728831	0.723897
GOTERM_BP_DIRECT	GO:0001649~osteoblast differentiation	10	1.19474	0.0264588	GABBR1, SFRP1, BMP2, ACTN3, TWIST2, CHRD, SPP1, ALPL, IGF1, GLI1	680	113	18082	2.3532	1	0.732815	0.727854
GOTERM_BP_DIRECT	GO:0001736~establishment of planar polarity	4	0.477897	0.028246	FZD3, WNT5A, FAT4, CELSR1	680	18	18082	5.90915	1	0.767823	0.762625
GOTERM_BP_DIRECT	GO:0008217~regulation of blood pressure	7	0.83632	0.0284654	REN1, COL1A2, LVRN, NPR3, ATP1A2, PTGS2, CORIN	680	62	18082	3.00223	1	0.767823	0.762625
GOTERM_BP_DIRECT	GO:0006694~steroid biosynthetic process	7	0.83632	0.0284654	HSD3B6, SRD5A1, HSD17B1, H2-KE6, DHCR24, LSS, TM7SF2	680	62	18082	3.00223	1	0.767823	0.762625
GOTERM_BP_DIRECT	GO:0045444~fat cell differentiation	8	0.955795	0.0287508	FCOR, CLIP3, NR4A3, STEAP4, GRK5, RETN, SMAD6, PLCB1	680	79	18082	2.69278	1	0.768836	0.763631
GOTERM_BP_DIRECT	GO:0050729~positive regulation of inflammatory response	7	0.83632	0.0305011	IL1RL1, ITGA2, WNT5A, SERPINE1, ADAM8, IL17RB, S100A8	680	63	18082	2.95458	1	0.796057	0.790668
GOTERM_BP_DIRECT	GO:0070555~response to interleukin-1	5	0.597372	0.0307952	TRIM63, IL1R1, CD38, HNMT, SNCA	680	32	18082	4.15487	1	0.796057	0.790668
GOTERM_BP_DIRECT	GO:0060349~bone morphogenesis	5	0.597372	0.0307952	SFRP2, CHSY1, ACTN3, HAS2, FGFR3	680	32	18082	4.15487	1	0.796057	0.790668
GOTERM_BP_DIRECT	GO:0048678~response to axon injury	5	0.597372	0.0307952	NTRK1, GIPR, DPYSL3, FGFR3, KCNK2	680	32	18082	4.15487	1	0.796057	0.790668
GOTERM_BP_DIRECT	GO:0042493~response to drug	21	2.50896	0.031541	NTRK1, FZD3, CDKN1B, MAOB, SRD5A1, ITGA2, MMP2, AK4, INHBA, PTN, GATA3, PTGS2, ALAD, FOSL1, REN1, HSD11B2, SFRP1, SFRP2, MDK, CD38, SNCA	680	339	18082	1.64724	1	0.803185	0.797748
GOTERM_BP_DIRECT	GO:0034097~response to cytokine	8	0.955795	0.0323779	FOSL1, ALDH1A2, LIFR, SERPINA3M, PTGS2, OSMR, SERPINA3I, PTGES	680	81	18082	2.62629	1	0.803185	0.797748
GOTERM_BP_DIRECT	GO:0009888~tissue development	4	0.477897	0.0326292	POSTN, LAMA1, GATA5, DHCR24	680	19	18082	5.59814	1	0.803185	0.797748
GOTERM_BP_DIRECT	GO:0001657~ureteric bud development	6	0.716846	0.0333507	GDF11, ARG2, SFRP1, BMPER, NPNT, SMAD6	680	48	18082	3.3239	1	0.803185	0.797748
GOTERM_BP_DIRECT	GO:0060048~cardiac muscle contraction	6	0.716846	0.0333507	RYR2, TNNC1, KLK1B1, SCN3B, ATP1B1, SCN2B	680	48	18082	3.3239	1	0.803185	0.797748
GOTERM_BP_DIRECT	GO:0010942~positive regulation of cell death	6	0.716846	0.0333507	CDKN1B, CYSLTR2, HP, PTGS2, MT3, KCNK2	680	48	18082	3.3239	1	0.803185	0.797748
GOTERM_BP_DIRECT	GO:0014732~skeletal muscle atrophy	3	0.358423	0.0339192	TRIM63, ACTN3, IL15	680	8	18082	9.97169	1	0.803185	0.797748
GOTERM_BP_DIRECT	GO:0060485~mesenchyme development	3	0.358423	0.0339192	BMP2, ITGA4, BNC2	680	8	18082	9.97169	1	0.803185	0.797748
GOTERM_BP_DIRECT	GO:0010642~negative regulation of platelet-derived growth factor receptor signaling pathway	3	0.358423	0.0339192	PTGIR, PTPRJ, SNCA	680	8	18082	9.97169	1	0.803185	0.797748
GOTERM_BP_DIRECT	GO:0060371~regulation of atrial cardiac muscle cell membrane depolarization	3	0.358423	0.0339192	SCN3B, CACNA1G, SCN2B	680	8	18082	9.97169	1	0.803185	0.797748
GOTERM_BP_DIRECT	GO:0051549~positive regulation of keratinocyte migration	3	0.358423	0.0339192	SERPINE1, HAS2, FGF10	680	8	18082	9.97169	1	0.803185	0.797748
GOTERM_BP_DIRECT	GO:0045600~positive regulation of fat cell differentiation	6	0.716846	0.0360364	SFRP1, BMP2, SFRP2, WIF1, ID2, IGF1	680	49	18082	3.25606	1	0.830169	0.824549
GOTERM_BP_DIRECT	GO:0032355~response to estradiol	9	1.07527	0.0362355	POSTN, CDKN1B, ALDH1A2, CD38, PTN, PTGS2, TFPI, FGF10, SPRR2D	680	101	18082	2.36951	1	0.830169	0.824549
GOTERM_BP_DIRECT	GO:0048839~inner ear development	7	0.83632	0.0371704	BMP2, CDKN1B, BMPER, IGF1, CYS1, FGFR3, GLI3	680	66	18082	2.82028	1	0.830169	0.824549
GOTERM_BP_DIRECT	GO:0007612~learning	7	0.83632	0.0371704	FOSL1, RELN, PAK6, PTN, EPHB2, PTGS2, STRA6	680	66	18082	2.82028	1	0.830169	0.824549
GOTERM_BP_DIRECT	GO:0030318~melanocyte differentiation	4	0.477897	0.0373448	MREG, KIT, RAB27A, GLI3	680	20	18082	5.31824	1	0.830169	0.824549
GOTERM_BP_DIRECT	GO:0045780~positive regulation of bone resorption	4	0.477897	0.0373448	TFRC, SPP1, ADAM8, PPARGC1B	680	20	18082	5.31824	1	0.830169	0.824549
GOTERM_BP_DIRECT	GO:0022409~positive regulation of cell-cell adhesion	4	0.477897	0.0373448	CD24A, WNT5A, ITGAL, L1CAM	680	20	18082	5.31824	1	0.830169	0.824549
GOTERM_BP_DIRECT	GO:0050873~brown fat cell differentiation	5	0.597372	0.0374673	MRAP, RGS2, LAMA4, PTGS2, SH2B2	680	34	18082	3.91047	1	0.830169	0.824549
GOTERM_BP_DIRECT	GO:0008277~regulation of G-protein coupled receptor protein signaling pathway	5	0.597372	0.0374673	RGS2, GRK5, RGS1, PLCB1, RGS9	680	34	18082	3.91047	1	0.830169	0.824549
GOTERM_BP_DIRECT	GO:0071773~cellular response to BMP stimulus	5	0.597372	0.0410901	TMEM100, SFRP1, BMP2, GATA5, GATA3	680	35	18082	3.79874	1	0.868205	0.862328
GOTERM_BP_DIRECT	GO:0021915~neural tube development	6	0.716846	0.0417972	SFRP1, FAM212A, SFRP2, ALDH1A2, WNT5A, GLI3	680	51	18082	3.12837	1	0.868205	0.862328
GOTERM_BP_DIRECT	GO:0007010~cytoskeleton organization	9	1.07527	0.0419666	FMNL1, ABLIM1, DLC1, AVIL, LSP1, THY1, DOCK2, WASF3, MARK1	680	104	18082	2.30116	1	0.868205	0.862328
GOTERM_BP_DIRECT	GO:0043410~positive regulation of MAPK cascade	9	1.07527	0.0419666	NGFR, IL11, BMP2, IGFBP4, KIT, IGF1, RELT, FGFR3, FGF10	680	104	18082	2.30116	1	0.868205	0.862328
GOTERM_BP_DIRECT	GO:0001570~vasculogenesis	7	0.83632	0.0420962	TMEM100, MYOCD, HHEX, TIPARP, HEY2, HAS2, PTPRJ	680	68	18082	2.73733	1	0.868205	0.862328
GOTERM_BP_DIRECT	GO:0045879~negative regulation of smoothened signaling pathway	4	0.477897	0.0423883	WNT7B, ULK3, FGFR3, GLI3	680	21	18082	5.06499	1	0.868205	0.862328
GOTERM_BP_DIRECT	GO:0048557~embryonic digestive tract morphogenesis	4	0.477897	0.0423883	ID2, RBPMS2, GLI3, FGF10	680	21	18082	5.06499	1	0.868205	0.862328
GOTERM_BP_DIRECT	GO:0048265~response to pain	4	0.477897	0.0423883	PRKCG, RELN, KCNIP3, CACNA1A	680	21	18082	5.06499	1	0.868205	0.862328
GOTERM_BP_DIRECT	GO:0003300~cardiac muscle hypertrophy	3	0.358423	0.0425426	TIAM1, RYR2, HEY2	680	9	18082	8.86373	1	0.868205	0.862328
GOTERM_BP_DIRECT	GO:0098911~regulation of ventricular cardiac muscle cell action potential	3	0.358423	0.0425426	RYR2, PKP2, DSC2	680	9	18082	8.86373	1	0.868205	0.862328
GOTERM_BP_DIRECT	GO:0014075~response to amine	3	0.358423	0.0425426	ITGA2, CAD, HNMT	680	9	18082	8.86373	1	0.868205	0.862328
GOTERM_BP_DIRECT	GO:0046085~adenosine metabolic process	3	0.358423	0.0425426	NT5E, NT5C3, PTGDR	680	9	18082	8.86373	1	0.868205	0.862328
GOTERM_BP_DIRECT	GO:0045786~negative regulation of cell cycle	5	0.597372	0.0449042	BMP2, INHBA, GATA3, PTGS2, MEN1	680	36	18082	3.69322	1	0.910411	0.904248
GOTERM_BP_DIRECT	GO:0007219~Notch signaling pathway	10	1.19474	0.0459758	TMEM100, ANGPT4, HHEX, BMP2, CDKN1B, HEY2, HP, GZMB, FAT4, AGXT	680	125	18082	2.12729	1	0.926084	0.919815
GOTERM_BP_DIRECT	GO:0010719~negative regulation of epithelial to mesenchymal transition	4	0.477897	0.0477539	SFRP1, SFRP2, PAWR, DACT3	680	22	18082	4.83476	1	0.949569	0.94314
GOTERM_BP_DIRECT	GO:0031668~cellular response to extracellular stimulus	4	0.477897	0.0477539	FOSL1, SFRP2, TFRC, ADORA2B	680	22	18082	4.83476	1	0.949569	0.94314
GOTERM_BP_DIRECT	GO:0030177~positive regulation of Wnt signaling pathway	5	0.597372	0.0489095	SFRP1, HHEX, BMP2, DIXDC1, FGF10	680	37	18082	3.5934	1	0.966352	0.95981
GOTERM_BP_DIRECT	GO:0043065~positive regulation of apoptotic process	20	2.38949	0.0495374	NGFR, SPINK2, MMP2, GZMA, OSGIN1, PAWR, UNC5C, PTN, PTGS2, FOSL1, CLIP3, SFRP1, BMP2, SFRP2, FASL, ALDH1A2, CTLA4, GPLD1, MEN1, MAP3K5	680	335	18082	1.58753	1	0.969334	0.962772
GOTERM_BP_DIRECT	GO:0007417~central nervous system development	8	0.955795	0.0498913	NGFR, CYP26A1, ALDH5A1, RELN, CHRD, CELSR1, HAPLN1, GLI3	680	89	18082	2.39022	1	0.969334	0.962772
GOTERM_BP_DIRECT	GO:0010838~positive regulation of keratinocyte proliferation	3	0.358423	0.0518806	TWIST2, HAS2, FGF10	680	10	18082	7.97735	1	0.969334	0.962772
GOTERM_BP_DIRECT	GO:0086002~cardiac muscle cell action potential involved in contraction	3	0.358423	0.0518806	PKP2, SCN3B, SCN2B	680	10	18082	7.97735	1	0.969334	0.962772
GOTERM_BP_DIRECT	GO:0071305~cellular response to vitamin D	3	0.358423	0.0518806	SFRP1, IL15, PTN	680	10	18082	7.97735	1	0.969334	0.962772
GOTERM_BP_DIRECT	GO:0042135~neurotransmitter catabolic process	3	0.358423	0.0518806	ALDH5A1, MAOB, NAALAD2	680	10	18082	7.97735	1	0.969334	0.962772
GOTERM_BP_DIRECT	GO:0071805~potassium ion transmembrane transport	8	0.955795	0.052431	SLC9A5, KCND1, KCNE3, KCNIP2, KCNIP3, PKD2L1, KCNK2, KCNH1	680	90	18082	2.36366	1	0.969334	0.962772
GOTERM_BP_DIRECT	GO:0016311~dephosphorylation	9	1.07527	0.0527938	PTPRD, DUSP2, NT5DC2, ALPL, PTPRJ, DUPD1, PTPN7, DUSP13, CDC14B	680	109	18082	2.1956	1	0.969334	0.962772
GOTERM_BP_DIRECT	GO:0045909~positive regulation of vasodilation	5	0.597372	0.0531051	ADORA2B, AGTR2, VIP, ADRA2A, PTGDR	680	38	18082	3.49884	1	0.969334	0.962772
GOTERM_BP_DIRECT	GO:0048662~negative regulation of smooth muscle cell proliferation	5	0.597372	0.0531051	PTGIR, IL15, NPR3, TNFAIP3, VIP	680	38	18082	3.49884	1	0.969334	0.962772
GOTERM_BP_DIRECT	GO:0045165~cell fate commitment	7	0.83632	0.0531294	WNT6, BMP2, GFI1, WNT7B, WNT5A, HEY2, GATA5	680	72	18082	2.58525	1	0.969334	0.962772
GOTERM_BP_DIRECT	GO:0050680~negative regulation of epithelial cell proliferation	7	0.83632	0.0531294	SFRP1, CDKN1B, SFRP2, WNT5A, PTN, FGFR3, MEN1	680	72	18082	2.58525	1	0.969334	0.962772
GOTERM_BP_DIRECT	GO:0014850~response to muscle activity	4	0.477897	0.0534353	RYR2, POSTN, SRD5A1, ITGA2	680	23	18082	4.62455	1	0.969334	0.962772
GOTERM_BP_DIRECT	GO:0070509~calcium ion import	4	0.477897	0.0534353	TRPC4, CACNA1A, CACNA1D, CACNA1G	680	23	18082	4.62455	1	0.969334	0.962772
GOTERM_BP_DIRECT	GO:0030199~collagen fibril organization	5	0.597372	0.05749	ADAMTS14, COL1A2, SFRP2, COL11A1, FMOD	680	39	18082	3.40913	1	1	0.99355
GOTERM_BP_DIRECT	GO:0030178~negative regulation of Wnt signaling pathway	6	0.716846	0.058502	SFRP1, SFRP2, WIF1, DACT3, NKD1, DKK2	680	56	18082	2.84905	1	1	0.99355
GOTERM_BP_DIRECT	GO:0045668~negative regulation of osteoblast differentiation	6	0.716846	0.058502	SFRP1, SEMA4D, ID2, TWIST2, CHRD, MEN1	680	56	18082	2.84905	1	1	0.99355
GOTERM_BP_DIRECT	GO:0031100~organ regeneration	6	0.716846	0.058502	PRPS1, ANGPT2, NR4A3, HGF, CAD, LIFR	680	56	18082	2.84905	1	1	0.99355
GOTERM_BP_DIRECT	GO:1901215~negative regulation of neuron death	6	0.716846	0.058502	NTRK1, MDK, SERPINF1, IGF1, MT3, SNCA	680	56	18082	2.84905	1	1	0.99355
GOTERM_BP_DIRECT	GO:0045987~positive regulation of smooth muscle contraction	4	0.477897	0.0594247	MYOCD, ITGA2, NPNT, PTGS2	680	24	18082	4.43186	1	1	0.99355
GOTERM_BP_DIRECT	GO:0003333~amino acid transmembrane transport	4	0.477897	0.0594247	SLC7A8, SLC7A1, SLC7A2, SLC38A4	680	24	18082	4.43186	1	1	0.99355
GOTERM_BP_DIRECT	GO:0006071~glycerol metabolic process	3	0.358423	0.0618674	DGAT2, GK, ANGPTL3	680	11	18082	7.25214	1	1	0.99355
GOTERM_BP_DIRECT	GO:0030101~natural killer cell activation	3	0.358423	0.0618674	IL2RB, ITGB2, IL18R1	680	11	18082	7.25214	1	1	0.99355
GOTERM_BP_DIRECT	GO:0016486~peptide hormone processing	3	0.358423	0.0618674	PCSK6, PCSK5, CORIN	680	11	18082	7.25214	1	1	0.99355
GOTERM_BP_DIRECT	GO:0043303~mast cell degranulation	3	0.358423	0.0618674	LAT2, NR4A3, KIT	680	11	18082	7.25214	1	1	0.99355
GOTERM_BP_DIRECT	GO:0050771~negative regulation of axonogenesis	3	0.358423	0.0618674	SYNGAP1, THY1, EPHB2	680	11	18082	7.25214	1	1	0.99355
GOTERM_BP_DIRECT	GO:0071872~cellular response to epinephrine stimulus	3	0.358423	0.0618674	RYR2, SRD5A1, PDE4D	680	11	18082	7.25214	1	1	0.99355
GOTERM_BP_DIRECT	GO:0003184~pulmonary valve morphogenesis	3	0.358423	0.0618674	HEY2, SMAD6, STRA6	680	11	18082	7.25214	1	1	0.99355
GOTERM_BP_DIRECT	GO:0043627~response to estrogen	7	0.83632	0.0624544	CD24A, SRD5A1, MMP2, GATA3, SMAD6, RGS9, GLI3	680	75	18082	2.48184	1	1	0.99355
GOTERM_BP_DIRECT	GO:0036342~post-anal tail morphogenesis	4	0.477897	0.0657141	FZD3, SFRP2, WNT5A, FGFR3	680	25	18082	4.25459	1	1	0.99355
GOTERM_BP_DIRECT	GO:0048593~camera-type eye morphogenesis	4	0.477897	0.0657141	GDF11, TENM3, EPHB2, GLI3	680	25	18082	4.25459	1	1	0.99355
GOTERM_BP_DIRECT	GO:1902042~negative regulation of extrinsic apoptotic signaling pathway via death domain receptors	4	0.477897	0.0657141	SFRP2, HGF, SERPINE1, TNFAIP3	680	25	18082	4.25459	1	1	0.99355
GOTERM_BP_DIRECT	GO:0055088~lipid homeostasis	5	0.597372	0.0668209	IVD, PNPLA3, PKP2, ANGPTL3, ACACA	680	41	18082	3.24283	1	1	0.99355
GOTERM_BP_DIRECT	GO:0030334~regulation of cell migration	7	0.83632	0.0691744	LAMA2, LAMA1, LAMA4, DPYSL3, UNC5C, THY1, PHLDA2	680	77	18082	2.41738	1	1	0.99355
GOTERM_BP_DIRECT	GO:0001503~ossification	8	0.955795	0.0693555	IGSF10, BMP2, COL11A1, SPP1, PTN, GPLD1, PPARGC1B, MEN1	680	96	18082	2.21593	1	1	0.99355
GOTERM_BP_DIRECT	GO:0043408~regulation of MAPK cascade	6	0.716846	0.0701099	REN1, GDF11, CD24A, BMP2, SYNGAP1, INHBA	680	59	18082	2.70419	1	1	0.99355
GOTERM_BP_DIRECT	GO:0010811~positive regulation of cell-substrate adhesion	5	0.597372	0.0717628	COL26A1, SMOC1, SPP1, PTN, NPNT	680	42	18082	3.16562	1	1	0.99355
GOTERM_BP_DIRECT	GO:0006644~phospholipid metabolic process	5	0.597372	0.0717628	PLA2G12A, NAPEPLD, ANGPTL3, PROCA1, SNCA	680	42	18082	3.16562	1	1	0.99355
GOTERM_BP_DIRECT	GO:0030155~regulation of cell adhesion	5	0.597372	0.0717628	NUAK1, LAMA2, LAMA1, LAMA4, PTPRJ	680	42	18082	3.16562	1	1	0.99355
GOTERM_BP_DIRECT	GO:0009954~proximal/distal pattern formation	4	0.477897	0.0722945	CHSY1, ALDH1A2, GLI1, GLI3	680	26	18082	4.09095	1	1	0.99355
GOTERM_BP_DIRECT	GO:0050905~neuromuscular process	4	0.477897	0.0722945	SCN8A, CACNA1A, KCNAB2, STRA6	680	26	18082	4.09095	1	1	0.99355
GOTERM_BP_DIRECT	GO:0070371~ERK1 and ERK2 cascade	4	0.477897	0.0722945	IGF1, MT3, FGFR3, FGF10	680	26	18082	4.09095	1	1	0.99355
GOTERM_BP_DIRECT	GO:0001823~mesonephros development	3	0.358423	0.0724414	REN1, GATA3, FGF10	680	12	18082	6.64779	1	1	0.99355
GOTERM_BP_DIRECT	GO:0045088~regulation of innate immune response	3	0.358423	0.0724414	IRF7, TNFAIP3, MYO1F	680	12	18082	6.64779	1	1	0.99355
GOTERM_BP_DIRECT	GO:0051932~synaptic transmission, GABAergic	3	0.358423	0.0724414	GABRA1, CLSTN3, CACNA1A	680	12	18082	6.64779	1	1	0.99355
GOTERM_BP_DIRECT	GO:0010038~response to metal ion	3	0.358423	0.0724414	ALAD, TNNC1, MT3	680	12	18082	6.64779	1	1	0.99355
GOTERM_BP_DIRECT	GO:0051897~positive regulation of protein kinase B signaling	8	0.955795	0.0724593	RASD2, NGFR, THPO, TNFAIP8L3, PTPRJ, ADAM8, IGF1, GATA3	680	97	18082	2.19309	1	1	0.99355
GOTERM_BP_DIRECT	GO:0001843~neural tube closure	8	0.955795	0.0724593	ENAH, SFRP1, FZD3, SFRP2, DLC1, WNT5A, CELSR1, RGMA	680	97	18082	2.19309	1	1	0.99355
GOTERM_BP_DIRECT	GO:0010466~negative regulation of peptidase activity	9	1.07527	0.0735582	CSTB, SPINK2, SPINK1, SERPINE1, TIMP3, FETUB, SERPINA3M, CST7, TFPI	680	117	18082	2.04548	1	1	0.99355
GOTERM_BP_DIRECT	GO:2000296~negative regulation of hydrogen peroxide catabolic process	2	0.238949	0.0736942	HP, MT3	680	2	18082	26.5912	1	1	0.99355
GOTERM_BP_DIRECT	GO:0014048~regulation of glutamate secretion	2	0.238949	0.0736942	GABBR1, SNCA	680	2	18082	26.5912	1	1	0.99355
GOTERM_BP_DIRECT	GO:0002033~vasodilation by angiotensin involved in regulation of systemic arterial blood pressure	2	0.238949	0.0736942	G6PDX, AGTR2	680	2	18082	26.5912	1	1	0.99355
GOTERM_BP_DIRECT	GO:0060809~mesodermal to mesenchymal transition involved in gastrulation	2	0.238949	0.0736942	EOMES, WNT5A	680	2	18082	26.5912	1	1	0.99355
GOTERM_BP_DIRECT	GO:1904956~regulation of midbrain dopaminergic neuron differentiation	2	0.238949	0.0736942	SFRP1, SFRP2	680	2	18082	26.5912	1	1	0.99355
GOTERM_BP_DIRECT	GO:0060374~mast cell differentiation	2	0.238949	0.0736942	KIT, GATA3	680	2	18082	26.5912	1	1	0.99355
GOTERM_BP_DIRECT	GO:0010519~negative regulation of phospholipase activity	2	0.238949	0.0736942	RGS2, ANGPTL3	680	2	18082	26.5912	1	1	0.99355
GOTERM_BP_DIRECT	GO:0045732~positive regulation of protein catabolic process	6	0.716846	0.074241	CDKN1B, TIPARP, WNT5A, TNFAIP3, VIP, NKD1	680	60	18082	2.65912	1	1	0.99355
GOTERM_BP_DIRECT	GO:0001974~blood vessel remodeling	5	0.597372	0.0768858	ANGPT2, ITGA4, BGN, IGF1, FGF10	680	43	18082	3.092	1	1	0.99355
GOTERM_BP_DIRECT	GO:0031175~neuron projection development	10	1.19474	0.0786554	CD24A, LAMA1, CHL1, CLMN, GALR2, WNT7B, PRICKLE2, EFHD1, L1CAM, RGMA	680	139	18082	1.91303	1	1	0.99355
GOTERM_BP_DIRECT	GO:0008585~female gonad development	4	0.477897	0.0791563	SFRP1, TIPARP, SERPINE1, SPRR2D	680	27	18082	3.93943	1	1	0.99355
GOTERM_BP_DIRECT	GO:0050806~positive regulation of synaptic transmission	4	0.477897	0.0791563	CLSTN3, RETN, GRIK2, SNCA	680	27	18082	3.93943	1	1	0.99355
GOTERM_BP_DIRECT	GO:0030335~positive regulation of cell migration	13	1.55317	0.0814732	PRR5, SEMA4D, HGF, MMP2, IGF1, ADRA2A, TIAM1, BMP2, KIT, ANGPTL3, HAS2, MYO1F, FERMT3	680	203	18082	1.70288	1	1	0.99355
GOTERM_BP_DIRECT	GO:0007169~transmembrane receptor protein tyrosine kinase signaling pathway	8	0.955795	0.0822564	NTRK1, ANGPT2, TXK, KIT, CLNK, CSPG4, EPHB2, GFRA4	680	100	18082	2.12729	1	1	0.99355
GOTERM_BP_DIRECT	GO:0072659~protein localization to plasma membrane	6	0.716846	0.0828909	KCNIP3, ANK3, SCN3B, ATP1B1, GPR179, SYTL2	680	62	18082	2.57334	1	1	0.99355
GOTERM_BP_DIRECT	GO:0022407~regulation of cell-cell adhesion	3	0.358423	0.0835445	CD24A, ADAM8, ITGAL	680	13	18082	6.13643	1	1	0.99355
GOTERM_BP_DIRECT	GO:0007614~short-term memory	3	0.358423	0.0835445	MDK, SERPINF1, DRD4	680	13	18082	6.13643	1	1	0.99355
GOTERM_BP_DIRECT	GO:0006940~regulation of smooth muscle contraction	3	0.358423	0.0835445	ATP1A2, ADRA2B, ADRA2A	680	13	18082	6.13643	1	1	0.99355
GOTERM_BP_DIRECT	GO:0086005~ventricular cardiac muscle cell action potential	3	0.358423	0.0835445	RYR2, PKP2, SCN3B	680	13	18082	6.13643	1	1	0.99355
GOTERM_BP_DIRECT	GO:0030212~hyaluronan metabolic process	3	0.358423	0.0835445	IL15, HGF, HAS2	680	13	18082	6.13643	1	1	0.99355
GOTERM_BP_DIRECT	GO:0030183~B cell differentiation	7	0.83632	0.0838175	NTRK1, HHEX, MSH2, IGKC, MYB, HDAC9, TSHR	680	81	18082	2.298	1	1	0.99355
GOTERM_BP_DIRECT	GO:0045766~positive regulation of angiogenesis	9	1.07527	0.0855597	ANGPT4, ANGPT2, CYSLTR2, SFRP2, HGF, WNT5A, SERPINE1, ITGB2, ANGPTL3	680	121	18082	1.97786	1	1	0.99355
GOTERM_BP_DIRECT	GO:0050770~regulation of axonogenesis	4	0.477897	0.0862896	MAP2, CHN1, CACNA1A, EPHB2	680	28	18082	3.79874	1	1	0.99355
GOTERM_BP_DIRECT	GO:0050804~modulation of synaptic transmission	4	0.477897	0.0862896	RELN, GRIK2, DRD4, GRIA4	680	28	18082	3.79874	1	1	0.99355
GOTERM_BP_DIRECT	GO:0042127~regulation of cell proliferation	14	1.67264	0.0869893	EGLN3, CDKN1B, TXK, TNFRSF9, SERPINE1, IGF1, PTGS2, GLI3, TBX3, FA2H, HHEX, SFRP2, RELT, KCNH1	680	227	18082	1.63998	1	1	0.99355
GOTERM_BP_DIRECT	GO:0048812~neuron projection morphogenesis	6	0.716846	0.0874072	BRSK1, WNT7B, WNT5A, ITGA1, LIFR, THBS4	680	63	18082	2.53249	1	1	0.99355
GOTERM_BP_DIRECT	GO:0009612~response to mechanical stimulus	6	0.716846	0.0874072	FOSL1, POSTN, ANGPT2, MMP2, RETN, KCNK2	680	63	18082	2.53249	1	1	0.99355
GOTERM_BP_DIRECT	GO:0048469~cell maturation	5	0.597372	0.0876629	REN1, GDF11, IL15, ID2, GATA3	680	45	18082	2.95458	1	1	0.99355
GOTERM_BP_DIRECT	GO:0051216~cartilage development	7	0.83632	0.0877266	BMP2, SFRP2, CHSY1, COL11A1, WNT5A, PRRX2, FGFR3	680	82	18082	2.26998	1	1	0.99355
GOTERM_BP_DIRECT	GO:0042102~positive regulation of T cell proliferation	6	0.716846	0.0920494	SASH3, CCDC88B, CD59B, TFRC, IL15, ITGAL	680	64	18082	2.49292	1	1	0.99355
GOTERM_BP_DIRECT	GO:0010977~negative regulation of neuron projection development	6	0.716846	0.0920494	NGFR, IL15RA, GFI1, DPYSL3, CSPG4, RGMA	680	64	18082	2.49292	1	1	0.99355
GOTERM_BP_DIRECT	GO:0007267~cell-cell signaling	8	0.955795	0.0927781	WNT6, LVRN, WNT5A, CELSR1, ADRA2B, FGFR3, ADRA2A, FGF10	680	103	18082	2.06533	1	1	0.99355
GOTERM_BP_DIRECT	GO:0045597~positive regulation of cell differentiation	5	0.597372	0.0933106	EOMES, BMP2, GATA3, FGFR3, MEN1	680	46	18082	2.89035	1	1	0.99355
GOTERM_BP_DIRECT	GO:0090102~cochlea development	4	0.477897	0.093684	HEY2, GATA3, FGFR3, KCNK2	680	29	18082	3.66775	1	1	0.99355
GOTERM_BP_DIRECT	GO:0048771~tissue remodeling	3	0.358423	0.0951221	MMP2, CSPG4, THBS4	680	14	18082	5.69811	1	1	0.99355
GOTERM_BP_DIRECT	GO:0070498~interleukin-1-mediated signaling pathway	3	0.358423	0.0951221	RPS6KA5, IL1R1, PLCB1	680	14	18082	5.69811	1	1	0.99355
GOTERM_BP_DIRECT	GO:0046685~response to arsenic-containing substance	3	0.358423	0.0951221	ALAD, AS3MT, SERPINF1	680	14	18082	5.69811	1	1	0.99355
GOTERM_BP_DIRECT	GO:0032516~positive regulation of phosphoprotein phosphatase activity	3	0.358423	0.0951221	ITGA1, PAWR, AGTR2	680	14	18082	5.69811	1	1	0.99355
GOTERM_BP_DIRECT	GO:0008209~androgen metabolic process	3	0.358423	0.0951221	TIPARP, SRD5A1, H2-KE6	680	14	18082	5.69811	1	1	0.99355
GOTERM_BP_DIRECT	GO:0030324~lung development	9	1.07527	0.0952692	ALDH1A2, WNT7B, WNT5A, IGF1, PTN, GLI1, GLI3, STRA6, FGF10	680	124	18082	1.93	1	1	0.99355
