# Supplementary material for: Menin directs regionalized decidual transformation through epigenetically setting PTX3 to balance FGF and BMP signaling
Source: Nat Commun. 2022 Feb 22;13:1006. doi: 10.1038/s41467-022-28657-2 (PMC8864016; doi:10.1038/s41467-022-28657-2)
Supplement: Supplementary file 7 — Supplementary Data 4 [file 41467_2022_28657_MOESM7_ESM.xlsx]

## Sheet: Sheet1
Supplementary Data 4. Gene Ontology (GO) analysis for genes upregulated by Men1 ablation as reported by DAVID.
Category	Term	Count	%	PValue	Genes	List Total	Pop Hits	Pop Total	Fold Enrichment	Bonferroni	Benjamini	FDR
GOTERM_BP_DIRECT	GO:0002376~immune system process	37	4.95979	1.12637e-08	SPON2, CLEC4A2, CSF1, SRC, UNC93B1, H2-DMA, TAPBPL, IFI30, C2, PYCARD, LGALS3, ALCAM, C1S1, ZC3H12A, KCNN4, TRPM4, GSDMD, ZBP1, ANXA1, RSAD2, SYK, MX1, SFTPD, NR1H4, TFEB, SSC5D, H2-AA, SLPI, OAS2, OAS3, LCN2, MASP1, TLR4, CFB, LTF, H2-AB1, IDO1	587	383	18082	2.97585	3.02652e-05	3.02657e-05	3.02431e-05
GOTERM_BP_DIRECT	GO:0042493~response to drug	30	4.02145	2.10709e-06	NNMT, SRC, HTR2B, ATP1A3, WFDC1, LPL, TNFRSF11B, THBS1, AQP1, CST3, CDH1, DPYSL2, SMPD1, CASP1, NCAM1, ABCB1B, TGIF1, TGFB2, JUND, MMP7, ANXA1, ACSL1, IGF2, HTR1B, SCGB1A1, PDE3A, LCN2, TXNIP, CRYAA, ADA	587	339	18082	2.72603	0.00564575	0.00283087	0.00282876
GOTERM_BP_DIRECT	GO:0019233~sensory perception of pain	11	1.47453	0.000184125	EDNRA, IL1RN, P2RX4, MME, ALOX5, EPHX2, NMU, NDN, ALOXE3, AQP1, PTGS1	587	77	18082	4.40058	0.390301	0.151939	0.151826
GOTERM_BP_DIRECT	GO:0016339~calcium-dependent cell-cell adhesion via plasma membrane cell adhesion molecules	6	0.80429	0.000280109	CDH2, CDH1, PCDHB16, CDH13, PCDH18, AJUBA	587	19	18082	9.72761	0.528934	0.151939	0.151826
GOTERM_BP_DIRECT	GO:0045087~innate immune response	28	3.75335	0.000282729	SPON2, CLEC4A2, CSF1, SRC, UNC93B1, TREM2, C2, PYCARD, LGALS3, C1S1, GSDMD, ZBP1, ANXA1, RSAD2, SYK, MX1, SFTPD, NR1H4, SSC5D, SLPI, OAS2, OAS3, TNFSF4, LCN2, ANG, MASP1, TLR4, CFB	587	400	18082	2.15629	0.532241	0.151939	0.151826
GOTERM_BP_DIRECT	GO:0019886~antigen processing and presentation of exogenous peptide antigen via MHC class II	5	0.670241	0.000843263	UNC93B1, H2-DMA, IFI30, H2-AA, H2-AB1	587	14	18082	11.0015	0.896357	0.279172	0.278964
GOTERM_BP_DIRECT	GO:0006518~peptide metabolic process	5	0.670241	0.000843263	CPM, MME, CPE, CPZ, CPN1	587	14	18082	11.0015	0.896357	0.279172	0.278964
GOTERM_BP_DIRECT	GO:0050850~positive regulation of calcium-mediated signaling	6	0.80429	0.000895443	P2RX4, SYK, CDH13, TREM2, NCAM1, ADA	587	24	18082	7.70102	0.909927	0.279172	0.278964
GOTERM_BP_DIRECT	GO:0009612~response to mechanical stimulus	9	1.20643	0.000935075	SMPD2, MMP14, JUND, SRC, TXNIP, INHBB, ASIC2, THBS1, DCN	587	63	18082	4.40058	0.919034	0.279172	0.278964
GOTERM_BP_DIRECT	GO:0032755~positive regulation of interleukin-6 production	8	1.07239	0.00136697	PYCARD, SPON2, TNFSF4, TNFSF9, IL6RA, RAB7B, TLR4, MAPK13	587	52	18082	4.73909	0.974665	0.349641	0.349381
GOTERM_BP_DIRECT	GO:0043065~positive regulation of apoptotic process	23	3.08311	0.00143136	STEAP3, TGFB2, ANXA1, SRC, GADD45A, ANXA5, HIP1R, PYCARD, NTF5, ALDH1A3, SMPD2, SFRP4, RPS6KA2, SMPD1, CASP1, PMAIP1, TXNIP, NOX4, NUPR1, TLR4, SOX4, BOK, IDO1	587	335	18082	2.11491	0.978695	0.349641	0.349381
GOTERM_BP_DIRECT	GO:0007155~cell adhesion	29	3.8874	0.00245794	SPON2, AMIGO3, ITGB5, SRC, ITGB3, SDC3, ICAM4, MSLN, THBS1, PCDH18, WISP1, CDH4, ALCAM, CDH2, CDH1, EMILIN2, ITGB7, NCAM1, AOC3, LAMB2, APLP1, ITGA8, CDH13, DSG2, HPSE, MFGE8, AJUBA, ADA, NECTIN1	587	485	18082	1.84189	0.998657	0.50724	0.506862
GOTERM_BP_DIRECT	GO:0090002~establishment of protein localization to plasma membrane	7	0.938338	0.00248202	CACNB2, SLC9A3R1, TMEM150A, CDH2, CDH1, TSPAN17, TSPAN5	587	43	18082	5.01462	0.998741	0.50724	0.506862
GOTERM_BP_DIRECT	GO:0006508~proteolysis	33	4.42359	0.00264286	CPM, ADAMDEC1, HTRA3, HTRA1, CBLB, PLAT, CPZ, PRSS23, KLK7, CPN1, C2, ADAMTS5, SCPEP1, C1S1, DPP7, CTSK, NRIP2, CASP1, AGA, CPA6, PAMR1, CTSB, ST14, NAPSA, MMP7, MME, MMP11, F7, MMP14, CPE, MASP1, CFB, LTF	587	582	18082	1.74662	0.999184	0.50724	0.506862
GOTERM_BP_DIRECT	GO:0010641~positive regulation of platelet-derived growth factor receptor signaling pathway	3	0.402145	0.00307788	F7, SRC, F3	587	3	18082	30.8041	0.999747	0.530125	0.52973
GOTERM_BP_DIRECT	GO:0000187~activation of MAPK activity	9	1.20643	0.00315668	GHR, C1QTNF2, GRM4, SYK, PDE6H, MADD, PLCE1, THBS1, TLR4	587	76	18082	3.64785	0.999796	0.530125	0.52973
GOTERM_BP_DIRECT	GO:0007266~Rho protein signal transduction	7	0.938338	0.00351423	CNKSR1, EDNRA, CDC42EP5, GM14137, CDH13, EPS8L2, SRGAP1	587	46	18082	4.68758	0.999922	0.555456	0.555042
GOTERM_BP_DIRECT	GO:0001666~response to hypoxia	15	2.01072	0.00402329	ARNT2, TGFB2, PLOD2, PLAT, CST3, F7, MMP14, EDNRA, CASP1, NOX4, ANG, CRYAA, AJUBA, SOX4, ADA	587	192	18082	2.40657	0.99998	0.600588	0.600141
GOTERM_BP_DIRECT	GO:0007613~memory	9	1.20643	0.00542663	SYT4, IL1RN, MUSK, NOG, IGF2, ITGA8, CASP1, ATP1A3, PTGS1	587	83	18082	3.3402	1	0.76744	0.766868
GOTERM_BP_DIRECT	GO:0035313~wound healing, spreading of epidermal cells	4	0.536193	0.0059863	SCNN1G, SCNN1B, AJUBA, ARHGAP24	587	12	18082	10.268	1	0.775301	0.774724
GOTERM_BP_DIRECT	GO:0030335~positive regulation of cell migration	15	2.01072	0.00653926	SUN2, TGFB2, ATP8A1, CSF1, SEMA3D, ITGB3, PDGFA, THBS1, SYNE2, AQP1, FAM83H, PREX1, MMP14, CPEB1, CDH13	587	203	18082	2.27616	1	0.775301	0.774724
GOTERM_BP_DIRECT	GO:0016485~protein processing	9	1.20643	0.00671263	F7, CPM, APH1C, CASP1, CPE, CPZ, F3, CPN1, KLK6	587	86	18082	3.22368	1	0.775301	0.774724
GOTERM_BP_DIRECT	GO:0007156~homophilic cell adhesion via plasma membrane adhesion molecules	13	1.74263	0.00691374	ROBO2, PCDHGB2, PCDHGA1, PCDH18, PCDHB20, PCDHGA10, CDH4, CDH2, CDH1, PCDHB16, CDH13, DSG2, NECTIN1	587	163	18082	2.45677	1	0.775301	0.774724
GOTERM_BP_DIRECT	GO:0030574~collagen catabolic process	5	0.670241	0.00692491	MMP11, MMP14, MMP7, CTSK, CTSB	587	24	18082	6.41752	1	0.775301	0.774724
GOTERM_BP_DIRECT	GO:0005975~carbohydrate metabolic process	15	2.01072	0.0074105	MGAM, IDUA, FUCA2, IGF2, GBGT1, GALC, GNPDA1, CHST11, CHST12, SHPK, MGAT4A, GPD1, HHIPL1, HPSE, GPD1L	587	206	18082	2.24302	1	0.785096	0.784512
GOTERM_BP_DIRECT	GO:0046628~positive regulation of insulin receptor signaling pathway	4	0.536193	0.00759676	SRC, IGF2, NR1H4, PRKCZ	587	13	18082	9.47818	1	0.785096	0.784512
GOTERM_BP_DIRECT	GO:0006629~lipid metabolic process	26	3.48525	0.00824945	IL1RN, HPGD, LPL, ALOX12B, VLDLR, GDPD5, HSD17B11, PLA2G7, PTGS1, HSD11B1, SMPD2, CYP11A1, PLCE1, KDSR, ALOXE3, ACSL1, EPHX2, PLCL1, DDHD1, PISD, GALC, FABP5, ACOX3, LPIN1, LPIN3, PLA1A	587	459	18082	1.74489	1	0.807818	0.807216
GOTERM_BP_DIRECT	GO:0070374~positive regulation of ERK1 and ERK2 cascade	14	1.87668	0.0084179	NDRG4, SRC, ITGB3, HTR2B, PDGFA, TREM2, PRKCZ, PYCARD, EDNRA, CCL7, CCL6, FFAR4, NOX4, TLR4	587	188	18082	2.29392	1	0.807818	0.807216
GOTERM_BP_DIRECT	GO:0006954~inflammatory response	21	2.81501	0.00880085	GSDMD, CALCA, ANXA1, CSF1, EPHX2, NR1H4, TNFRSF11B, THBS1, PRKCZ, PLA2G7, PTGS1, PYCARD, CYP26B1, CCL7, IRAK2, CCL6, ALOX5, TNFSF4, ZC3H12A, TLR4, IDO1	587	344	18082	1.88048	1	0.815444	0.814837
GOTERM_BP_DIRECT	GO:0071356~cellular response to tumor necrosis factor	10	1.34048	0.00949369	PYCARD, CALCA, CCL7, CCL6, ZC3H12A, GPD1, LCN2, THBS1, KLF2, ZFP36L1	587	110	18082	2.80037	1	0.850318	0.849685
GOTERM_BP_DIRECT	GO:0032689~negative regulation of interferon-gamma production	5	0.670241	0.0105959	PRNP, TNFSF4, SCGB1A1, NR1H4, TLR4	587	27	18082	5.70446	1	0.889722	0.88906
GOTERM_BP_DIRECT	GO:0009117~nucleotide metabolic process	5	0.670241	0.0105959	NME6, NUDT18, AMPD3, NUDT16, ADA	587	27	18082	5.70446	1	0.889722	0.88906
GOTERM_BP_DIRECT	GO:0042573~retinoic acid metabolic process	4	0.536193	0.0115181	SCPEP1, ALDH1A3, CYP26B1, CRABP2	587	15	18082	8.21442	1	0.910271	0.909594
GOTERM_BP_DIRECT	GO:0006956~complement activation	4	0.536193	0.0115181	C1S1, MASP1, CFB, C2	587	15	18082	8.21442	1	0.910271	0.909594
GOTERM_BP_DIRECT	GO:0050727~regulation of inflammatory response	7	0.938338	0.0138815	PYCARD, ANXA1, TNFSF4, SHPK, SCGB1A1, CASP1, TLR4	587	61	18082	3.5349	1	1	0.999628
GOTERM_BP_DIRECT	GO:0006704~glucocorticoid biosynthetic process	3	0.402145	0.0144216	HSD11B1, CYP11A1, CYP11B1	587	6	18082	15.402	1	1	0.999628
GOTERM_BP_DIRECT	GO:0060548~negative regulation of cell death	8	1.07239	0.0149825	CST3, NTF5, ITGB3, HTR2B, NCAM1, WISP1, SOX4, CTSB	587	80	18082	3.08041	1	1	0.999628
GOTERM_BP_DIRECT	GO:0030326~embryonic limb morphogenesis	7	0.938338	0.0160972	TGFB2, CYP26B1, FRAS1, PRRX1, CHST11, MUSTN1, FGFR1	587	63	18082	3.42268	1	1	0.999628
GOTERM_BP_DIRECT	GO:0006955~immune response	17	2.27882	0.016213	H2-DMA, P2RY14, CBLB, PRG4, TNFRSF11B, THBS1, H2-AA, CXCL14, CCL7, SLPI, OAS2, CCL6, OAS3, TNFSF4, CCL27A, TNFSF9, H2-AB1	587	272	18082	1.92526	1	1	0.999628
GOTERM_BP_DIRECT	GO:0002224~toll-like receptor signaling pathway	4	0.536193	0.0164082	MAPKAPK3, IRAK2, UNC93B1, TLR4	587	17	18082	7.24802	1	1	0.999628
GOTERM_BP_DIRECT	GO:0050731~positive regulation of peptidyl-tyrosine phosphorylation	9	1.20643	0.0168404	GHR, SYK, MUSK, SRC, ITGB3, IGF2, IL6RA, TREM2, TLR4	587	101	18082	2.74492	1	1	0.999628
GOTERM_BP_DIRECT	GO:0045071~negative regulation of viral genome replication	5	0.670241	0.0191271	RNASEL, SLPI, RSAD2, OAS3, LTF	587	32	18082	4.81314	1	1	0.999628
GOTERM_BP_DIRECT	GO:0009615~response to virus	8	1.07239	0.0191492	RSAD2, SRC, OAS2, TNFSF4, OAS3, MX1, LCN2, IFI27L2A	587	84	18082	2.93372	1	1	0.999628
GOTERM_BP_DIRECT	GO:0043410~positive regulation of MAPK cascade	9	1.20643	0.019752	NTRK2, CDH2, ITGB3, WWC1, IGF2, PDGFA, ALOX12B, TNFRSF11B, FGFR1	587	104	18082	2.66574	1	1	0.999628
GOTERM_BP_DIRECT	GO:0032088~negative regulation of NF-kappaB transcription factor activity	7	0.938338	0.0198605	PYCARD, TRIM40, DAP, IRAK2, ZC3H12A, NR1H4, CMKLR1	587	66	18082	3.2671	1	1	0.999628
GOTERM_BP_DIRECT	GO:0021510~spinal cord development	5	0.670241	0.0212227	ROBO2, BAG3, DPYSL2, NOG, SOX4	587	33	18082	4.66729	1	1	0.999628
GOTERM_BP_DIRECT	GO:0055114~oxidation-reduction process	33	4.42359	0.0212569	STEAP3, HPGD, PLOD2, ALOX12B, CYB561D1, HSD17B11, IFI30, PTGS1, HSD11B1, CYP26B1, CYP4X1, CYP11A1, ALDH3B1, ALOX5, MICAL1, LDHD, ME3, KDSR, ALOXE3, VAT1, AOC3, MICAL3, DIO2, DHRS3, ALDH3A2, CYP27A1, ALDH1A3, BDH1, GPD1, NOX4, ACOX3, GPD1L, IDO1	587	676	18082	1.50375	1	1	0.999628
GOTERM_BP_DIRECT	GO:0042310~vasoconstriction	4	0.536193	0.0222911	EDNRA, HTR2B, HTR1B, TRPM4	587	19	18082	6.48507	1	1	0.999628
GOTERM_BP_DIRECT	GO:0030818~negative regulation of cAMP biosynthetic process	4	0.536193	0.0222911	EDNRA, PTGER3, APLP1, HTR1B	587	19	18082	6.48507	1	1	0.999628
GOTERM_BP_DIRECT	GO:0061436~establishment of skin barrier	4	0.536193	0.0222911	CYP26B1, ALOX12B, CLDN1, ALOXE3	587	19	18082	6.48507	1	1	0.999628
GOTERM_BP_DIRECT	GO:0007411~axon guidance	11	1.47453	0.0233974	ROBO2, TGFB2, CDH4, ALCAM, UNC5A, SRC, LAMB2, DPYSL2, NOG, NCAM1, NECTIN1	587	149	18082	2.27413	1	1	0.999628
GOTERM_BP_DIRECT	GO:0032869~cellular response to insulin stimulus	8	1.07239	0.0240661	GHR, CPEB1, SRC, INHBB, LPIN1, CPEB2, PRKCZ, ZFP36L1	587	88	18082	2.80037	1	1	0.999628
GOTERM_BP_DIRECT	GO:0007420~brain development	14	1.87668	0.0241254	ROBO2, SYT4, ARNT2, NDRG4, NOG, SMG9, AK7, PCDH18, CST3, BAG3, DPYSL2, ITGA8, FGFR1, BOK	587	216	18082	1.99656	1	1	0.999628
GOTERM_BP_DIRECT	GO:0016337~single organismal cell-cell adhesion	9	1.20643	0.0241689	CCDC80, CDSN, CDH2, CDH1, SRC, ICAM4, ANXA9, LIMS2, NECTIN1	587	108	18082	2.56701	1	1	0.999628
GOTERM_BP_DIRECT	GO:0001525~angiogenesis	15	2.01072	0.0242669	SYK, CXCL17, FZD8, PDGFA, SHB, ARHGAP24, MMP14, CCDC80, ZC3H12A, RSPO3, ANG, THSD7A, MFGE8, RAMP1, FGFR1	587	239	18082	1.93331	1	1	0.999628
GOTERM_BP_DIRECT	GO:0007417~central nervous system development	8	1.07239	0.0254191	ALDH3A2, DRP2, ARNT2, PAX8, NOG, NDN, ANG, ARSB	587	89	18082	2.76891	1	1	0.999628
GOTERM_BP_DIRECT	GO:0055078~sodium ion homeostasis	3	0.402145	0.0257874	SCNN1G, CYP11B1, SCNN1B	587	8	18082	11.5515	1	1	0.999628
GOTERM_BP_DIRECT	GO:0006081~cellular aldehyde metabolic process	3	0.402145	0.0257874	ALDH3A2, ALDH1A3, ALDH3B1	587	8	18082	11.5515	1	1	0.999628
GOTERM_BP_DIRECT	GO:0048387~negative regulation of retinoic acid receptor signaling pathway	3	0.402145	0.0257874	TGIF1, CYP26B1, DHRS3	587	8	18082	11.5515	1	1	0.999628
GOTERM_BP_DIRECT	GO:0006072~glycerol-3-phosphate metabolic process	3	0.402145	0.0257874	SLC37A2, GPD1, GPD1L	587	8	18082	11.5515	1	1	0.999628
GOTERM_BP_DIRECT	GO:0048514~blood vessel morphogenesis	5	0.670241	0.0258214	SYK, CDH2, SHB, THBS1, FGFR1	587	35	18082	4.40058	1	1	0.999628
GOTERM_BP_DIRECT	GO:0006811~ion transport	29	3.8874	0.0264176	SLC22A4, STEAP3, CLIC3, SLC40A1, ATP1A3, SLCO5A1, SLC5A3, SLC39A8, KCNN4, ASIC2, SLC39A4, TRPM4, KCNJ12, TMC7, TMC6, SLC8B1, TMC4, TPCN1, SLC22A23, CACNB2, SCNN1G, P2RX4, TCN2, SCNN1B, SLC9A9, LCN2, FXYD6, SFXN5, LTF	587	584	18082	1.52966	1	1	0.999628
GOTERM_BP_DIRECT	GO:0007166~cell surface receptor signaling pathway	14	1.87668	0.0265797	ANXA1, SYK, FZD7, FZD8, CBLB, PRKCZ, ADGRD1, MAPKAPK3, TSPAN17, TSPAN7, TSPAN5, HS1BP3, NCAM1, GPR19	587	219	18082	1.96921	1	1	0.999628
GOTERM_BP_DIRECT	GO:0032496~response to lipopolysaccharide	13	1.74263	0.0272158	SPON2, JUND, PTGER3, TNFRSF11B, DCN, EDNRA, MAPKAPK3, SLPI, SCGB1A1, CASP1, ACP5, TLR4, IDO1	587	197	18082	2.03276	1	1	0.999628
GOTERM_BP_DIRECT	GO:0006665~sphingolipid metabolic process	5	0.670241	0.0283277	GALC, SMPD2, ALOX12B, KDSR, ALOXE3	587	36	18082	4.27835	1	1	0.999628
GOTERM_BP_DIRECT	GO:0048008~platelet-derived growth factor receptor signaling pathway	5	0.670241	0.0283277	SRC, ITGB3, TXNIP, PDGFA, PLAT	587	36	18082	4.27835	1	1	0.999628
GOTERM_BP_DIRECT	GO:0043406~positive regulation of MAP kinase activity	6	0.80429	0.0301846	SRC, HTR2B, NOX4, PDGFA, AJUBA, FGFR1	587	54	18082	3.42268	1	1	0.999628
GOTERM_BP_DIRECT	GO:0030198~extracellular matrix organization	9	1.20643	0.0320248	LGALS3, MMP11, TGFB2, CCDC80, LAMB2, APLP1, ITGA8, TNFRSF11B, HPSE	587	114	18082	2.4319	1	1	0.999628
GOTERM_BP_DIRECT	GO:0086036~regulation of cardiac muscle cell membrane potential	3	0.402145	0.032453	EHD3, ATP1A3, SLC8B1	587	9	18082	10.268	1	1	0.999628
GOTERM_BP_DIRECT	GO:0002504~antigen processing and presentation of peptide or polysaccharide antigen via MHC class II	3	0.402145	0.032453	H2-DMA, H2-AA, H2-AB1	587	9	18082	10.268	1	1	0.999628
GOTERM_BP_DIRECT	GO:0034332~adherens junction organization	3	0.402145	0.032453	NUMBL, CDH1, SRC	587	9	18082	10.268	1	1	0.999628
GOTERM_BP_DIRECT	GO:0019372~lipoxygenase pathway	3	0.402145	0.032453	ALOX5, ALOX12B, ALOXE3	587	9	18082	10.268	1	1	0.999628
GOTERM_BP_DIRECT	GO:0042060~wound healing	8	1.07239	0.0329656	EPB41L4B, TGFB2, MUSTN1, NOG, HPSE, DCN, AQP1, DCBLD2	587	94	18082	2.62162	1	1	0.999628
GOTERM_BP_DIRECT	GO:0007528~neuromuscular junction development	5	0.670241	0.0337603	NTRK2, CACNB2, CALCA, MUSK, LAMB2	587	38	18082	4.05317	1	1	0.999628
GOTERM_BP_DIRECT	GO:0001656~metanephros development	5	0.670241	0.0337603	ROBO2, APH1C, PAX8, ITGA8, SPRY1	587	38	18082	4.05317	1	1	0.999628
GOTERM_BP_DIRECT	GO:0042127~regulation of cell proliferation	14	1.87668	0.0341795	TGFB2, MMP7, ANXA1, JUND, SRC, PRG4, TNFRSF11B, PTGS1, EID2, CHST11, TRNP1, TXNIP, TNFSF9, FGFR1	587	227	18082	1.89981	1	1	0.999628
GOTERM_BP_DIRECT	GO:0050829~defense response to Gram-negative bacterium	6	0.80429	0.034612	PYCARD, GSDMD, MMP7, TFEB, SSC5D, TLR4	587	56	18082	3.30044	1	1	0.999628
GOTERM_BP_DIRECT	GO:0051897~positive regulation of protein kinase B signaling	8	1.07239	0.0381434	F7, SRC, IGF2, NOX4, PDGFA, HPSE, THBS1, F3	587	97	18082	2.54054	1	1	0.999628
GOTERM_BP_DIRECT	GO:0034446~substrate adhesion-dependent cell spreading	5	0.670241	0.0397576	SRC, ITGB3, FZD7, ITGA8, ITGB7	587	40	18082	3.85051	1	1	0.999628
GOTERM_BP_DIRECT	GO:0002548~monocyte chemotaxis	5	0.670241	0.0397576	LGALS3, CALCA, ANXA1, CCL7, CCL6	587	40	18082	3.85051	1	1	0.999628
GOTERM_BP_DIRECT	GO:0042130~negative regulation of T cell proliferation	5	0.670241	0.0397576	SFTPD, SCGB1A1, H2-AA, H2-AB1, IDO1	587	40	18082	3.85051	1	1	0.999628
GOTERM_BP_DIRECT	GO:0071260~cellular response to mechanical stimulus	7	0.938338	0.0407663	EDNRA, MMP7, BAG3, GADD45A, CASP1, TLR4, AQP1	587	78	18082	2.76447	1	1	0.999628
GOTERM_BP_DIRECT	GO:0007160~cell-matrix adhesion	7	0.938338	0.0407663	ITGB5, ITGB3, ITGA8, EPDR1, ITGB7, HPSE, MSLN	587	78	18082	2.76447	1	1	0.999628
GOTERM_BP_DIRECT	GO:0071375~cellular response to peptide hormone stimulus	4	0.536193	0.0413514	SRC, CYP11A1, CYP11B1, ZFP36L1	587	24	18082	5.13401	1	1	0.999628
GOTERM_BP_DIRECT	GO:0042104~positive regulation of activated T cell proliferation	4	0.536193	0.0413514	PYCARD, TNFSF4, IGF2, TNFSF9	587	24	18082	5.13401	1	1	0.999628
GOTERM_BP_DIRECT	GO:0032355~response to estradiol	8	1.07239	0.0458376	CST3, F7, SPRR2F, ARNT2, ANXA1, TXNIP, WFDC1, SPRR2B	587	101	18082	2.43993	1	1	0.999628
GOTERM_BP_DIRECT	GO:0007585~respiratory gaseous exchange	4	0.536193	0.0458944	EDNRA, CHST11, SFTPD, NDN	587	25	18082	4.92865	1	1	0.999628
GOTERM_BP_DIRECT	GO:0045453~bone resorption	4	0.536193	0.0458944	SRC, CTSK, ACP5, NOX4	587	25	18082	4.92865	1	1	0.999628
GOTERM_BP_DIRECT	GO:0055072~iron ion homeostasis	5	0.670241	0.0463221	STEAP3, LCN2, SLC40A1, SFXN5, LTF	587	42	18082	3.66715	1	1	0.999628
GOTERM_BP_DIRECT	GO:0016477~cell migration	12	1.60858	0.0471448	TGFB2, ST14, MMP14, CDH2, SRC, ITGB3, WWC1, SDC3, ANG, THBS1, SRGAP1, PRKCZ	587	191	18082	1.93534	1	1	0.999628
GOTERM_BP_DIRECT	GO:0043651~linoleic acid metabolic process	3	0.402145	0.0475118	EPHX2, ALOX12B, ALOXE3	587	11	18082	8.40112	1	1	0.999628
GOTERM_BP_DIRECT	GO:0006497~protein lipidation	3	0.402145	0.0475118	PORCN, ALOX12B, WIPI1	587	11	18082	8.40112	1	1	0.999628
GOTERM_BP_DIRECT	GO:0007050~cell cycle arrest	7	0.938338	0.0475726	TGFB2, BRINP2, GADD45A, AK1, THBS1, MLF1, RPRM	587	81	18082	2.66208	1	1	0.999628
GOTERM_BP_DIRECT	GO:0008152~metabolic process	23	3.08311	0.0481654	ACSL1, GSTP2, IDUA, EPHX2, FUCA2, PAPSS2, NDST2, GALC, ALDH3A2, ALDH1A3, PHOSPHO1, PDE10A, METTL13, BDH1, ARSJ, ALDH3B1, SMPD1, UAP1L1, ACOX3, ACSS1, LARGE1, ARSB, ENGASE	587	463	18082	1.53022	1	1	0.999628
