# Supplementary material for: Menin directs regionalized decidual transformation through epigenetically setting PTX3 to balance FGF and BMP signaling
Source: Nat Commun. 2022 Feb 22;13:1006. doi: 10.1038/s41467-022-28657-2 (PMC8864016; doi:10.1038/s41467-022-28657-2)
Supplement: Supplementary file 8 — Supplementary Data 5 [file 41467_2022_28657_MOESM8_ESM.xlsx]

## Sheet: Cytokinesis
GSEA: Cytokinesis
ensembl_gene_id	mgi_symbol	description	D8WT1_FPKM	D8WT2_FPKM	D8KO1_FPKM	D8KO2_FPKM	logFC	logCPM	F	PValue	FDR
ENSMUSG00000002233	Rhoc	ras homolog family member C [Source:MGI Symbol;Acc:MGI:106028]	439.883	425.954	554.089	482.455	0.311942	8.65018	12.0268	0.00957151	0.200399
ENSMUSG00000054364	Rhob	ras homolog family member B [Source:MGI Symbol;Acc:MGI:107949]	149.492	167.357	199.798	172.248	0.298992	8.51627	6.15313	0.0404146	0.46232
ENSMUSG00000015932	Dstn	destrin [Source:MGI Symbol;Acc:MGI:1929270]	222.519	235.732	276.226	263.663	0.29114	9.019	11.6818	0.0102687	0.20915
ENSMUSG00000020315	Sptbn1	spectrin beta, non-erythrocytic 1 [Source:MGI Symbol;Acc:MGI:98388]	134.346	121.541	153.132	165.485	0.31698	10.5484	13.0343	0.00785356	0.178448
ENSMUSG00000021866	Anxa11	annexin A11 [Source:MGI Symbol;Acc:MGI:108481]	18.2332	23.2927	34.0283	28.0442	0.672287	5.37307	14.6419	0.0058478	0.148375
ENSMUSG00000002365	Snx9	sorting nexin 9 [Source:MGI Symbol;Acc:MGI:1913866]	34.796	34.4377	41.8229	38.6606	0.268331	6.79043	8.57621	0.0207577	0.317133
ENSMUSG00000056763	Cspp1	centrosome and spindle pole associated protein 1 [Source:MGI Symbol;Acc:MGI:2681832]	40.4896	30.7976	44.3556	54.7686	0.551452	6.05047	10.5776	0.0129854	0.240851
ENSMUSG00000028447	Dctn3	dynactin 3 [Source:MGI Symbol;Acc:MGI:1859251]	62.3927	76.0635	79.1679	73.8521	0.243936	5.23195	2.30341	0.170617	0.985543
ENSMUSG00000028832	Stmn1	stathmin 1 [Source:MGI Symbol;Acc:MGI:96739]	46.5721	53.6325	48.2669	55.0756	0.171487	5.25223	2.01968	0.19604	1
ENSMUSG00000056201	Cfl1	cofilin 1, non-muscle [Source:MGI Symbol;Acc:MGI:101757]	660.183	713.445	623.74	647.243	-0.072169	9.30883	0.763226	0.409793	1
ENSMUSG00000022961	Son	Son DNA binding protein [Source:MGI Symbol;Acc:MGI:98353]	121.455	97.2898	76.2154	101.663	-0.158749	8.69968	1.18009	0.311474	1
ENSMUSG00000038467	Chmp4b	charged multivesicular body protein 4B [Source:MGI Symbol;Acc:MGI:1922858]	120.462	119.328	151.93	127.815	0.153223	7.75234	2.02161	0.19585	1
ENSMUSG00000004843	Chmp2b	charged multivesicular body protein 2B [Source:MGI Symbol;Acc:MGI:1916192]	54.9891	65.5555	86.5757	72.0254	0.393906	7.25402	9.07213	0.0183717	0.29465
ENSMUSG00000068580	Zfyve19	zinc finger, FYVE domain containing 19 [Source:MGI Symbol;Acc:MGI:1919258]	10.9434	12.2743	22.4438	38.5738	0.260825	3.993	3.70885	0.0932823	0.727275
ENSMUSG00000035086	Becn1	beclin 1, autophagy related [Source:MGI Symbol;Acc:MGI:1891828]	121.146	106.646	101.365	102.415	-0.161413	7.05942	3.36111	0.107145	0.781632
ENSMUSG00000026341	Actr3	ARP3 actin-related protein 3 [Source:MGI Symbol;Acc:MGI:1921367]	142.084	152.091	156.188	137.684	0.0818058	7.63033	0.565303	0.475377	1
ENSMUSG00000007659	Bcl2l1	BCL2-like 1 [Source:MGI Symbol;Acc:MGI:88139]	74.5986	68.2128	86.9604	82.0199	0.300795	7.01812	8.67103	0.020272	0.311572
ENSMUSG00000053119	Chmp3	charged multivesicular body protein 3 [Source:MGI Symbol;Acc:MGI:1913950]	69.384	66.4661	83.0845	79.9708	0.254401	7.10792	7.23559	0.0295414	0.385939
ENSMUSG00000020900	Myh10	myosin, heavy polypeptide 10, non-muscle [Source:MGI Symbol;Acc:MGI:1930780]	52.3171	45.6501	35.898	53.1725	-0.157761	8.51974	0.977024	0.354168	1
ENSMUSG00000009907	Vps4b	vacuolar protein sorting 4B [Source:MGI Symbol;Acc:MGI:1100499]	79.8868	72.8195	90.9458	85.3347	0.23184	7.70793	5.96353	0.0428254	0.477844
ENSMUSG00000004771	Rab11a	RAB11A, member RAS oncogene family [Source:MGI Symbol;Acc:MGI:1858202]	170.051	177.955	175.792	161.206	-0.034617	6.4646	0.113844	0.745186	1
ENSMUSG00000037062	Sh3glb1	SH3-domain GRB2-like B1 (endophilin) [Source:MGI Symbol;Acc:MGI:1859730]	55.9121	63.0554	73.2933	65.8499	0.218511	7.55263	5.4637	0.0501369	0.522671
ENSMUSG00000032504	Pdcd6ip	programmed cell death 6 interacting protein [Source:MGI Symbol;Acc:MGI:1333753]	82.6121	89.6615	98.9917	95.5804	0.237785	8.26054	6.59725	0.0354161	0.431949
ENSMUSG00000061136	Prpf40a	pre-mRNA processing factor 40A [Source:MGI Symbol;Acc:MGI:1860512]	58.7459	55.526	43.4745	48.0777	-0.24443	7.22228	7.64689	0.0264094	0.362171
ENSMUSG00000031729	Ist1	increased sodium tolerance 1 homolog (yeast) [Source:MGI Symbol;Acc:MGI:1919205]	49.7387	43.8323	51.046	56.6528	0.21096	6.78772	3.24808	0.112234	0.80236
ENSMUSG00000022443	Myh9	myosin, heavy polypeptide 9, non-muscle [Source:MGI Symbol;Acc:MGI:107717]	74.7123	74.0901	63.5088	72.748	-0.0850734	9.45429	1.19942	0.307821	1
ENSMUSG00000038943	Prc1	protein regulator of cytokinesis 1 [Source:MGI Symbol;Acc:MGI:1858961]	28.1932	31.7109	20.2919	30.7249	-0.30219	6.00655	6.63266	0.0350528	0.42958
ENSMUSG00000017716	Birc5	baculoviral IAP repeat-containing 5 [Source:MGI Symbol;Acc:MGI:1203517]	41.4398	42.5464	32.6821	43.5593	-0.0928987	5.30188	0.582919	0.468825	1
ENSMUSG00000019433	Gipc1	GIPC PDZ domain containing family, member 1 [Source:MGI Symbol;Acc:MGI:1926252]	23.7675	29.0414	34.741	30.9	0.375937	5.78109	9.74379	0.0156714	0.269071
ENSMUSG00000027363	Usp8	ubiquitin specific peptidase 8 [Source:MGI Symbol;Acc:MGI:1934029]	36.7855	34.1569	27.1705	29.1347	-0.308013	7.27703	9.42919	0.016868	0.280492
ENSMUSG00000036777	Anln	anillin, actin binding protein [Source:MGI Symbol;Acc:MGI:1920174]	27.9098	27.718	18.9105	23.4581	-0.322464	7.28909	7.63788	0.0264734	0.362616
ENSMUSG00000024073	Birc6	baculoviral IAP repeat-containing 6 [Source:MGI Symbol;Acc:MGI:1276108]	37.4118	31.0849	27.5746	33.9416	-0.192701	7.37164	3.05467	0.121711	0.841691
ENSMUSG00000029518	Rab35	RAB35, member RAS oncogene family [Source:MGI Symbol;Acc:MGI:1924657]	21.6738	27.4109	31.6345	27.3823	0.205769	5.84246	3.59589	0.0975117	0.743601
ENSMUSG00000033916	Chmp2a	charged multivesicular body protein 2A [Source:MGI Symbol;Acc:MGI:1916203]	84.0631	81.693	90.8147	87.0981	0.100732	6.57679	1.1524	0.316824	1
ENSMUSG00000002307	Daxx	Fas death domain-associated protein [Source:MGI Symbol;Acc:MGI:1197015]	27.1514	21.9079	26.2762	18.9805	-0.150188	5.39658	1.75296	0.224963	1
ENSMUSG00000020897	Aurkb	aurora kinase B [Source:MGI Symbol;Acc:MGI:107168]	21.7403	22.4149	15.022	22.4102	-0.313354	4.81326	5.46405	0.0501311	0.522671
ENSMUSG00000028419	Chmp5	charged multivesicular body protein 5 [Source:MGI Symbol;Acc:MGI:1924209]	74.3291	66.4921	67.0196	68.8086	0.0133343	6.88854	0.0126079	0.913585	1
ENSMUSG00000035354	Uvrag	UV radiation resistance associated gene [Source:MGI Symbol;Acc:MGI:1925860]	33.477	37.3243	29.4944	30.2706	-0.236351	7.03476	5.24208	0.0538958	0.546284
ENSMUSG00000007815	Rhoa	ras homolog family member A [Source:MGI Symbol;Acc:MGI:1096342]	192.11	193.5	199.835	197.103	0.12317	8.43086	2.09217	0.189075	1
ENSMUSG00000027330	Cdc25b	cell division cycle 25B [Source:MGI Symbol;Acc:MGI:99701]	15.3495	15.4655	9.54634	9.48684	-0.49392	4.78446	11.986	0.00965069	0.201124
ENSMUSG00000073700	Klhl21	kelch-like 21 [Source:MGI Symbol;Acc:MGI:1919288]	24.5368	27.6331	31.7472	27.7139	0.201965	6.87552	3.46491	0.102738	0.761085
ENSMUSG00000038545	Cul7	cullin 7 [Source:MGI Symbol;Acc:MGI:1913765]	19.6161	15.7768	13.3503	13.4058	-0.428015	5.7986	14.7907	0.00569698	0.145513
ENSMUSG00000032782	Cntrob	centrobin, centrosomal BRCA2 interacting protein [Source:MGI Symbol;Acc:MGI:2443290]	10.2538	10.6586	5.7683	6.15994	-0.358914	3.79591	5.01163	0.0582017	0.567818
ENSMUSG00000044791	Setd2	SET domain containing 2 [Source:MGI Symbol;Acc:MGI:1918177]	32.1964	30.3956	30.1918	35.6858	-0.0443372	6.8906	0.179789	0.683618	1
ENSMUSG00000027937	Jtb	jumping translocation breakpoint [Source:MGI Symbol;Acc:MGI:1346082]	36.0065	33.5591	37.3435	31.7025	0.0497979	4.97557	0.111305	0.747925	1
ENSMUSG00000026088	Mitd1	MIT, microtubule interacting and transport, domain containing 1 [Source:MGI Symbol;Acc:MGI:1916278]	29.2709	25.8126	24.5524	28.8267	-0.0297601	5.00037	0.0774738	0.788374	1
ENSMUSG00000027306	Nusap1	nucleolar and spindle associated protein 1 [Source:MGI Symbol;Acc:MGI:2675669]	23.5191	23.8809	18.8665	22.0345	-0.325175	5.69536	11.9904	0.00964214	0.201124
ENSMUSG00000004364	Cul3	cullin 3 [Source:MGI Symbol;Acc:MGI:1347360]	92.3729	96.8654	94.7247	97.0958	-0.0399446	7.40966	0.160466	0.70005	1
ENSMUSG00000025035	Arl3	ADP-ribosylation factor-like 3 [Source:MGI Symbol;Acc:MGI:1929699]	25.1563	25.0968	28.1528	29.2216	0.202263	4.68503	2.58868	0.149377	0.917191
ENSMUSG00000023015	Racgap1	Rac GTPase-activating protein 1 [Source:MGI Symbol;Acc:MGI:1349423]	15.5411	19.343	15.3725	18.7157	-0.0802012	5.44675	0.34667	0.573543	1
ENSMUSG00000020152	Actr2	ARP2 actin-related protein 2 [Source:MGI Symbol;Acc:MGI:1913963]	62.431	63.5698	64.2875	59.6494	0.0239184	8.00503	0.0622238	0.809803	1
ENSMUSG00000029428	Stx2	syntaxin 2 [Source:MGI Symbol;Acc:MGI:108059]	12.2492	13.123	16.3757	15.8959	0.330107	4.40598	4.60092	0.0670498	0.616302
ENSMUSG00000018509	Cenpv	centromere protein V [Source:MGI Symbol;Acc:MGI:1920389]	3.30625	4.25783	0.752515	0.839591	-1.59489	0.526955	11.8739	0.00987281	0.204275
ENSMUSG00000027699	Ect2	ect2 oncogene [Source:MGI Symbol;Acc:MGI:95281]	15.1055	14.1615	11.6023	12.0661	-0.296699	5.81192	7.39002	0.0283122	0.375848
ENSMUSG00000025371	Chmp6	charged multivesicular body protein 6 [Source:MGI Symbol;Acc:MGI:3583942]	15.1972	16.9276	19.2169	17.6843	0.318969	4.66286	5.7219	0.0461742	0.499732
ENSMUSG00000026491	Ahctf1	AT hook containing transcription factor 1 [Source:MGI Symbol;Acc:MGI:1915033]	21.0581	23.9862	21.5939	20.3799	-0.163131	6.70225	2.82927	0.134149	0.873685
ENSMUSG00000032633	Flcn	folliculin [Source:MGI Symbol;Acc:MGI:2442184]	16.6535	15.4791	18.5332	18.6082	0.297629	5.63408	9.36009	0.0171463	0.283262
ENSMUSG00000041147	Brca2	breast cancer 2, early onset [Source:MGI Symbol;Acc:MGI:109337]	7.8376	7.64053	9.08509	10.8822	-0.24805	3.61339	1.61614	0.242156	1
ENSMUSG00000024660	Incenp	inner centromere protein [Source:MGI Symbol;Acc:MGI:1313288]	10.2731	11.5085	7.9459	9.54333	-0.316845	5.35882	7.32854	0.0287935	0.380921
ENSMUSG00000030867	Plk1	polo like kinase 1 [Source:MGI Symbol;Acc:MGI:97621]	12.3591	14.6388	11.0634	12.9997	-0.179354	4.8223	1.79308	0.220248	1
ENSMUSG00000005871	Apc	adenomatosis polyposis coli [Source:MGI Symbol;Acc:MGI:88039]	12.0896	15.18	12.6199	14.1373	0.0341798	7.28362	0.14421	0.714803	1
ENSMUSG00000032609	Klhdc8b	kelch domain containing 8B [Source:MGI Symbol;Acc:MGI:1925517]	9.00002	6.00585	7.2289	8.28582	0.0523821	3.28101	0.0373585	0.851939	1
ENSMUSG00000036580	Spg20	spastic paraplegia 20, spartin (Troyer syndrome) homolog (human) [Source:MGI Symbol;Acc:MGI:2139806]	10.5786	7.85488	9.70787	8.31317	0.0731853	4.99951	0.351427	0.570984	1
ENSMUSG00000017499	Cdc6	cell division cycle 6 [Source:MGI Symbol;Acc:MGI:1345150]	6.54094	7.11087	4.26422	6.16013	-0.278221	4.10388	2.80658	0.135494	0.87566
ENSMUSG00000029177	Cenpa	centromere protein A [Source:MGI Symbol;Acc:MGI:88375]	34.1618	34.7402	34.3448	32.0188	-0.0472244	5.0796	0.179309	0.684013	1
ENSMUSG00000028680	Plk3	polo like kinase 3 [Source:MGI Symbol;Acc:MGI:109604]	9.50834	9.03436	11.5513	8.98471	0.105404	4.38745	0.503029	0.499918	1
ENSMUSG00000011877	Git1	G protein-coupled receptor kinase-interactor 1 [Source:MGI Symbol;Acc:MGI:1927140]	13.7728	14.7	16.6527	15.3324	0.357563	5.67805	10.665	0.0127392	0.238228
ENSMUSG00000042364	Snx18	sorting nexin 18 [Source:MGI Symbol;Acc:MGI:2137642]	20.617	21.7722	19.2336	19.329	-0.0709023	6.64571	0.618418	0.456093	1
ENSMUSG00000037725	Ckap2	cytoskeleton associated protein 2 [Source:MGI Symbol;Acc:MGI:1931797]	9.44482	8.71872	6.88274	8.70824	-0.244503	4.75013	2.62635	0.146845	0.907688
ENSMUSG00000026991	Pkp4	plakophilin 4 [Source:MGI Symbol;Acc:MGI:109281]	16.2065	17.5865	17.3148	18.8104	-0.177829	5.83362	2.62876	0.146684	0.906873
ENSMUSG00000027475	Kif3b	kinesin family member 3B [Source:MGI Symbol;Acc:MGI:107688]	10.0667	9.91351	12.1422	11.2539	0.24382	6.24591	7.25022	0.029422	0.384707
ENSMUSG00000041498	Kif14	kinesin family member 14 [Source:MGI Symbol;Acc:MGI:1098226]	2.36471	2.88499	1.93914	4.33528	-0.25942	3.95074	2.39001	0.163759	0.96209
ENSMUSG00000024989	Cep55	centrosomal protein 55 [Source:MGI Symbol;Acc:MGI:1921357]	11.2253	11.2474	9.1207	10.5289	-0.143632	4.90348	1.09736	0.327873	1
ENSMUSG00000036782	Klhl13	kelch-like 13 [Source:MGI Symbol;Acc:MGI:1914705]	6.41699	6.22564	4.47576	4.74487	-0.461642	3.71931	7.76074	0.0256187	0.355881
ENSMUSG00000024795	Kif20b	kinesin family member 20B [Source:MGI Symbol;Acc:MGI:2444576]	6.53839	6.56664	4.44975	5.82948	-0.311089	5.55127	5.28572	0.0531275	0.540757
ENSMUSG00000032322	Pstpip1	proline-serine-threonine phosphatase-interacting protein 1 [Source:MGI Symbol;Acc:MGI:1321396]	4.10482	3.57224	1.85775	2.75925	-0.720932	2.76507	15.7095	0.00486787	0.132566
ENSMUSG00000032733	Snx33	sorting nexin 33 [Source:MGI Symbol;Acc:MGI:2443239]	6.97001	7.84555	9.15539	8.7682	0.371265	5.33322	12.6661	0.00843173	0.185872
ENSMUSG00000033904	Ccp110	centriolar coiled coil protein 110 [Source:MGI Symbol;Acc:MGI:2141942]	5.78068	4.91789	3.72528	5.74219	-0.16489	4.92412	0.835411	0.389541	1
ENSMUSG00000031913	Vps4a	vacuolar protein sorting 4A [Source:MGI Symbol;Acc:MGI:1890520]	23.0168	24.127	24.7973	25.0344	0.0161675	5.72268	0.0240818	0.880828	1
ENSMUSG00000003779	Kif20a	kinesin family member 20A [Source:MGI Symbol;Acc:MGI:1201682]	10.2564	10.7411	8.74529	9.97875	-0.129668	6.0761	1.29515	0.290626	1
ENSMUSG00000032254	Kif23	kinesin family member 23 [Source:MGI Symbol;Acc:MGI:1919069]	6.50772	6.25942	4.96318	6.86339	-0.0664175	4.80887	0.148103	0.711185	1
ENSMUSG00000033628	Pik3c3	phosphatidylinositol 3-kinase catalytic subunit type 3 [Source:MGI Symbol;Acc:MGI:2445019]	9.15496	8.80922	9.99233	10.6291	0.259106	5.29128	6.31686	0.038472	0.450613
ENSMUSG00000033900	Map9	microtubule-associated protein 9 [Source:MGI Symbol;Acc:MGI:2442208]	2.66143	2.30316	0.978707	2.75386	-0.449603	3.31407	4.02465	0.082669	0.682045
ENSMUSG00000032171	Pin1	protein (peptidyl-prolyl cis/trans isomerase) NIMA-interacting 1 [Source:MGI Symbol;Acc:MGI:1346036]	8.5664	9.88347	9.15805	7.97351	-0.0876925	5.34082	0.481724	0.508853	1
ENSMUSG00000020527	Myo19	myosin XIX [Source:MGI Symbol;Acc:MGI:1913446]	4.55281	5.9949	4.6122	5.9295	0.123546	4.34628	0.638257	0.449238	1
ENSMUSG00000034311	Kif4	kinesin family member 4 [Source:MGI Symbol;Acc:MGI:108389]	9.31049	7.93575	7.53223	8.40706	-0.218301	5.12961	3.49	0.101709	0.757319
ENSMUSG00000069601	Ank3	ankyrin 3, epithelial [Source:MGI Symbol;Acc:MGI:88026]	2.34194	2.84276	1.86775	1.08527	-0.673977	2.55935	7.50967	0.0274047	0.36896
ENSMUSG00000027536	Chmp4c	charged multivesicular body protein 4C [Source:MGI Symbol;Acc:MGI:1913621]	2.38322	1.96832	3.66441	2.62947	0.510215	4.41573	8.44432	0.0214582	0.322594
ENSMUSG00000037855	Zfp365	zinc finger protein 365 [Source:MGI Symbol;Acc:MGI:2143676]	0.565953	1.84678	1.65912	0.594699	0.278886	1.58102	0.821155	0.39341	1
ENSMUSG00000032571	Pik3r4	phosphoinositide-3-kinase regulatory subunit 4 [Source:MGI Symbol;Acc:MGI:1922919]	6.69166	8.01507	7.36062	6.88514	0.0329004	5.0098	0.0789942	0.786368	1
ENSMUSG00000002058	Unc119	unc-119 lipid binding chaperone [Source:MGI Symbol;Acc:MGI:1328357]	3.22765	3.43035	2.16576	2.73205	0.0251027	1.5139	0.00538685	0.943438	1
ENSMUSG00000045038	Prkce	protein kinase C, epsilon [Source:MGI Symbol;Acc:MGI:97599]	2.11855	2.76392	3.39005	2.92182	0.441044	4.30891	8.93216	0.0190078	0.30108
ENSMUSG00000034190	Chmp7	charged multivesicular body protein 7 [Source:MGI Symbol;Acc:MGI:1913922]	13.7792	14.6081	14.95	14.1359	0.151703	5.48298	2.00395	0.197597	1
ENSMUSG00000021375	Kif13a	kinesin family member 13A [Source:MGI Symbol;Acc:MGI:1098264]	4.12446	4.29758	4.74649	5.24555	0.179393	5.29443	2.94302	0.12767	0.855734
ENSMUSG00000024068	Spast	spastin [Source:MGI Symbol;Acc:MGI:1858896]	8.58458	9.47181	8.52752	8.43745	-0.0757993	5.52062	0.614914	0.457323	1
ENSMUSG00000070923	Klhl9	kelch-like 9 [Source:MGI Symbol;Acc:MGI:2180122]	29.069	28.8232	29.5894	29.8457	0.107454	7.17408	1.56448	0.249132	1
ENSMUSG00000066440	Zfyve26	zinc finger, FYVE domain containing 26 [Source:MGI Symbol;Acc:MGI:1924767]	2.03993	2.07601	2.61769	2.83061	0.61282	4.64511	28.6345	0.000888284	0.0470243
ENSMUSG00000006906	Stambp	STAM binding protein [Source:MGI Symbol;Acc:MGI:1917777]	11.1351	10.6049	10.2195	10.712	-0.0142095	4.54632	0.0152633	0.904967	1
ENSMUSG00000029516	Cit	citron [Source:MGI Symbol;Acc:MGI:105313]	2.79542	2.38917	2.01945	2.11115	-0.0165705	3.70379	0.0153657	0.904651	1
ENSMUSG00000050930	Map10	microtubule-associated protein 10 [Source:MGI Symbol;Acc:MGI:1921643]	0.99905	0.926497	1.66169	1.39119	0.651311	2.51644	11.2263	0.0112919	0.222449
ENSMUSG00000039754	Alkbh4	alkB homolog 4, lysine demethylase [Source:MGI Symbol;Acc:MGI:1919291]	2.76658	2.31907	2.09975	2.80049	0.0119129	1.98224	0.00173384	0.967888	1
ENSMUSG00000010342	Tex14	testis expressed gene 14 [Source:MGI Symbol;Acc:MGI:1933227]	0.0721181	0.746594	0.377476	0.206245	-0.393108	-0.472222	0.445748	0.544546	1
ENSMUSG00000005533	Igf1r	insulin-like growth factor I receptor [Source:MGI Symbol;Acc:MGI:96433]	1.20575	1.5747	0.940415	1.13847	-0.402554	2.80488	4.76087	0.0634088	0.595425
ENSMUSG00000004591	Pkn2	protein kinase N2 [Source:MGI Symbol;Acc:MGI:109211]	27.1119	27.2057	27.0445	26.6865	0.0716421	7.4372	0.712468	0.425087	1
ENSMUSG00000037098	Rab11fip3	RAB11 family interacting protein 3 (class II) [Source:MGI Symbol;Acc:MGI:2444431]	4.09678	4.32164	4.55069	4.33027	0.234408	4.47679	4.01712	0.0829034	0.683734
ENSMUSG00000041809	Efhc1	EF-hand domain (C-terminal) containing 1 [Source:MGI Symbol;Acc:MGI:1919127]	0.217681	0.337804	0.219707	0.600659	-0.0462202	-0.0179957	0.00404333	0.950984	1
ENSMUSG00000025235	Bbs4	Bardet-Biedl syndrome 4 (human) [Source:MGI Symbol;Acc:MGI:2143311]	2.59155	2.42508	2.63602	2.40755	0.135029	2.99302	0.598979	0.462989	1
ENSMUSG00000011589	Fsd1	fibronectin type 3 and SPRY domain-containing protein [Source:MGI Symbol;Acc:MGI:1934858]	0.334625	0.242788	0.0921134	0.334181	-1.0475	-0.642367	1.87668	0.210857	1
ENSMUSG00000031394	Opn1mw	opsin 1 (cone pigments), medium-wave-sensitive (color blindness, deutan) [Source:MGI Symbol;Acc:MGI:1097692]	0.359269	0.359516	0.290839	0.119961	0.581391	-1.52644	0.214203	0.656806	1
ENSMUSG00000031347	Cetn2	centrin 2 [Source:MGI Symbol;Acc:MGI:1347085]	33.4827	33.6075	33.6624	33.5355	-0.0138216	5.12058	0.0177475	0.897573	1
ENSMUSG00000033949	Trim36	tripartite motif-containing 36 [Source:MGI Symbol;Acc:MGI:106264]	0.428383	0.435376	0.305418	0.34738	-0.522383	0.500302	1.09216	0.328948	1
ENSMUSG00000028738	Tas1r2	taste receptor, type 1, member 2 [Source:MGI Symbol;Acc:MGI:1933546]	0.0768041	0.130735	0.0265884	1.01e-10	-0.800545	-1.76755	0.219797	0.652703	1
ENSMUSG00000014747	Ankrd53	ankyrin repeat domain 53 [Source:MGI Symbol;Acc:MGI:1922555]	0.0611977	0.0915793	0.123538	0.0611165	-0.867202	-1.41966	0.5117	0.496364	1
ENSMUSG00000017639	Rab11fip4	RAB11 family interacting protein 4 (class II) [Source:MGI Symbol;Acc:MGI:2442920]	0.0989821	0.0674027	0.040916	0.0472311	-0.446056	-0.583276	0.500689	0.515464	1
ENSMUSG00000047880	Cxcr5	chemokine (C-X-C motif) receptor 5 [Source:MGI Symbol;Acc:MGI:103567]	0.155912	0.174987	0.137697	0.175169	-0.230296	0.35794	0.322475	0.609126	1

## Sheet: Response to FGF
GSEA: Response to FGF
ensembl_gene_id	mgi_symbol	description	D8WT1_FPKM	D8WT2_FPKM	D8KO1_FPKM	D8KO2_FPKM	logFC	logCPM	F	PValue	FDR
ENSMUSG00000031565	Fgfr1	fibroblast growth factor receptor 1 [Source:MGI Symbol;Acc:MGI:95522]	70.5037	70.9262	141.417	125.881	0.979939	8.57888	84.9147	2.59e-05	0.00620704
ENSMUSG00000020170	Frs2	fibroblast growth factor receptor substrate 2 [Source:MGI Symbol;Acc:MGI:1100860]	37.4264	36.9187	46.9407	55.8725	0.499071	8.00649	27.6494	0.000986881	0.0500259
ENSMUSG00000023886	Smoc2	SPARC related modular calcium binding 2 [Source:MGI Symbol;Acc:MGI:1929881]	166.412	165.056	266.354	211.76	0.558968	9.36108	20.7828	0.00226708	0.0836974
ENSMUSG00000027198	Ext2	exostoses (multiple) 2 [Source:MGI Symbol;Acc:MGI:108050]	40.8454	39.2326	61.4252	52.6163	0.498617	7.05928	25.0953	0.00131604	0.0599215
ENSMUSG00000042046	Dstyk	dual serine/threonine and tyrosine protein kinase [Source:MGI Symbol;Acc:MGI:1925064]	12.1048	12.5005	16.9797	18.6418	0.586122	6.71123	37.8647	0.000374822	0.0284493
ENSMUSG00000043733	Ptpn11	protein tyrosine phosphatase, non-receptor type 11 [Source:MGI Symbol;Acc:MGI:99511]	52.8542	56.6796	53.6834	60.4585	0.11438	8.3301	2.02469	0.195547	1
ENSMUSG00000030849	Fgfr2	fibroblast growth factor receptor 2 [Source:MGI Symbol;Acc:MGI:95523]	61.5734	65.1021	77.4628	64.7101	0.118031	7.1778	1.21514	0.304894	1
ENSMUSG00000062352	Itgb1bp1	integrin beta 1 binding protein 1 [Source:MGI Symbol;Acc:MGI:1306802]	40.2351	43.0803	34.1006	31.5589	-0.0619825	5.01904	0.203796	0.664617	1
ENSMUSG00000045817	Zfp36l2	zinc finger protein 36, C3H type-like 2 [Source:MGI Symbol;Acc:MGI:107945]	29.2747	33.9039	25.9988	25.3716	-0.30713	6.67013	9.04934	0.0184734	0.295766
ENSMUSG00000059923	Grb2	growth factor receptor bound protein 2 [Source:MGI Symbol;Acc:MGI:95805]	47.9706	49.534	51.9808	43.614	-0.0562267	6.02691	0.326788	0.584507	1
ENSMUSG00000037225	Fgf2	fibroblast growth factor 2 [Source:MGI Symbol;Acc:MGI:95516]	20.7062	18.0454	24.9979	23.6868	0.313243	6.70776	12.6268	0.00849669	0.186434
ENSMUSG00000021732	Fgf10	fibroblast growth factor 10 [Source:MGI Symbol;Acc:MGI:1099809]	3.9101	5.54416	0.193499	0.276315	-4.26339	3.58499	234.953	7.16e-07	0.00119663
ENSMUSG00000010047	Hyal2	hyaluronoglucosaminidase 2 [Source:MGI Symbol;Acc:MGI:1196334]	23.554	26.4934	25.4194	20.6723	0.160105	4.92457	1.30616	0.288739	1
ENSMUSG00000054252	Fgfr3	fibroblast growth factor receptor 3 [Source:MGI Symbol;Acc:MGI:95524]	8.41874	8.5631	3.70303	5.19114	-0.8684	4.00186	30.5936	0.00072669	0.0409655
ENSMUSG00000043535	Setx	senataxin [Source:MGI Symbol;Acc:MGI:2443480]	11.9492	12.5769	13.0635	16.0349	0.0583844	6.76389	0.426058	0.53369	1
ENSMUSG00000005087	Cd44	CD44 antigen [Source:MGI Symbol;Acc:MGI:88338]	14.769	15.2536	11.2568	13.4804	-0.239241	5.93854	5.37008	0.0516819	0.532156
ENSMUSG00000044786	Zfp36	zinc finger protein 36 [Source:MGI Symbol;Acc:MGI:99180]	50.6664	54.6776	52.7814	51.3968	0.0795648	6.23414	0.574564	0.471912	1
ENSMUSG00000010051	Hyal1	hyaluronoglucosaminidase 1 [Source:MGI Symbol;Acc:MGI:96298]	6.71141	6.53757	3.97374	3.95157	-0.484786	2.57961	4.1751	0.0781683	0.663444
ENSMUSG00000053560	Ier2	immediate early response 2 [Source:MGI Symbol;Acc:MGI:104815]	11.7601	13.4032	12.7691	10.0006	-0.0508682	4.20798	0.0643807	0.806612	1
ENSMUSG00000031922	Cep57	centrosomal protein 57 [Source:MGI Symbol;Acc:MGI:1915551]	21.694	19.794	18.5226	19.6171	-0.203467	5.18409	3.70009	0.0936012	0.727863
ENSMUSG00000054008	Ndst1	N-deacetylase/N-sulfotransferase (heparan glucosaminyl) 1 [Source:MGI Symbol;Acc:MGI:104719]	11.5542	12.8529	13.5856	11.219	0.0747801	6.20165	0.393967	0.549107	1
ENSMUSG00000008090	Fgfrl1	fibroblast growth factor receptor-like 1 [Source:MGI Symbol;Acc:MGI:2150920]	2.47893	2.87082	4.61226	3.3585	0.311743	2.84588	2.33911	0.167743	0.97678
ENSMUSG00000061731	Ext1	exostoses (multiple) 1 [Source:MGI Symbol;Acc:MGI:894663]	15.053	14.7006	16.2161	15.6041	0.169226	5.47565	2.96288	0.126582	0.855734
ENSMUSG00000023034	Nr4a1	nuclear receptor subfamily 4, group A, member 1 [Source:MGI Symbol;Acc:MGI:1352454]	3.26923	2.86929	1.90049	2.70697	-0.185629	2.66055	0.655655	0.44337	1
ENSMUSG00000006134	Crkl	v-crk avian sarcoma virus CT10 oncogene homolog-like [Source:MGI Symbol;Acc:MGI:104686]	8.36952	9.05407	7.68322	8.46098	-0.0481962	5.17908	0.154009	0.705801	1
ENSMUSG00000048616	Nog	noggin [Source:MGI Symbol;Acc:MGI:104327]	1.60659	1.35137	2.44828	2.32804	0.691505	1.91348	8.96714	0.0188462	0.299757
ENSMUSG00000025551	Fgf14	fibroblast growth factor 14 [Source:MGI Symbol;Acc:MGI:109189]	0.607126	0.426737	1.10024	1.54336	1.58993	2.26765	51.5108	0.000139088	0.0161053
ENSMUSG00000036585	Fgf1	fibroblast growth factor 1 [Source:MGI Symbol;Acc:MGI:95515]	1.32246	0.603324	1.63414	0.981113	0.522305	2.28291	2.17431	0.181587	1
ENSMUSG00000046743	Fat4	FAT atypical cadherin 4 [Source:MGI Symbol;Acc:MGI:3045256]	1.35844	1.61743	0.760079	1.14414	-0.690651	4.62552	11.1059	0.011584	0.225313
ENSMUSG00000031548	Sfrp1	secreted frizzled-related protein 1 [Source:MGI Symbol;Acc:MGI:892014]	0.826586	0.544694	0.150204	0.131466	-2.50093	1.05669	38.5119	0.000355279	0.0277864
ENSMUSG00000027314	Dll4	delta like canonical Notch ligand 4 [Source:MGI Symbol;Acc:MGI:1859388]	3.00933	3.59225	2.87954	3.33638	0.087461	3.80628	0.317999	0.589499	1
ENSMUSG00000024241	Sos1	SOS Ras/Rac guanine nucleotide exchange factor 1 [Source:MGI Symbol;Acc:MGI:98354]	4.38167	4.91435	4.46065	5.01098	0.0595405	5.62182	0.242276	0.636844	1
ENSMUSG00000009406	Elk1	ELK1, member of ETS oncogene family [Source:MGI Symbol;Acc:MGI:101833]	5.18525	5.48133	4.82616	4.8877	0.0238213	4.08854	0.0361643	0.854292	1
ENSMUSG00000049001	Ndnf	neuron-derived neurotrophic factor [Source:MGI Symbol;Acc:MGI:1915419]	0.131836	0.723851	0.439254	0.125058	-0.323576	0.0207823	0.307773	0.595425	1
ENSMUSG00000005320	Fgfr4	fibroblast growth factor receptor 4 [Source:MGI Symbol;Acc:MGI:95525]	0.21076	0.337133	0.0303897	0.0150343	-2.26924	-0.472526	9.40039	0.0169833	0.281698
ENSMUSG00000023078	Cxcl13	chemokine (C-X-C motif) ligand 13 [Source:MGI Symbol;Acc:MGI:1888499]	0.496501	0.396261	0.250568	0.297505	-0.297362	-0.642191	0.182147	0.681686	1
ENSMUSG00000023266	Frs3	fibroblast growth factor receptor substrate 3 [Source:MGI Symbol;Acc:MGI:2135965]	0.744462	0.7016	0.584656	0.549242	0.305743	0.528437	0.495516	0.503035	1
ENSMUSG00000057967	Fgf18	fibroblast growth factor 18 [Source:MGI Symbol;Acc:MGI:1277980]	0.238719	0.178614	0.0602334	0.238402	-0.640013	-1.22712	0.414144	0.539312	1
ENSMUSG00000021974	Fgf9	fibroblast growth factor 9 [Source:MGI Symbol;Acc:MGI:104723]	0.0125002	0.152513	0.0228681	0.06153	0.0488938	-1.64214	0.000778731	0.978476	1
ENSMUSG00000027208	Fgf7	fibroblast growth factor 7 [Source:MGI Symbol;Acc:MGI:95521]	0.288791	0.24746	0.292902	0.157632	0.504907	-0.471687	0.389402	0.551372	1
ENSMUSG00000033730	Egr3	early growth response 3 [Source:MGI Symbol;Acc:MGI:1306780]	0.155014	0.0386617	0.0782304	0.154808	0.967879	-1.41948	0.529642	0.489155	1
ENSMUSG00000032494	Tdgf1	teratocarcinoma-derived growth factor 1 [Source:MGI Symbol;Acc:MGI:98658]	0.0271813	0	0.0685876	0.111908	4.11391	-1.64182	4.42934	0.0771131	0.658092
ENSMUSG00000022523	Fgf12	fibroblast growth factor 12 [Source:MGI Symbol;Acc:MGI:109183]	0.0164171	0.0491348	0.0662816	0.0655814	0.0452681	-1.90503	0.000470534	0.983268	1
ENSMUSG00000029337	Fgf5	fibroblast growth factor 5 [Source:MGI Symbol;Acc:MGI:95519]	0.00230041	0.00101999	0.0481577	0.0172363	2.34495	-2.05696	0.818214	0.398498	1
ENSMUSG00000058488	Kl	klotho [Source:MGI Symbol;Acc:MGI:1101771]	0.0466295	0.0191114	0.0310749	0.0320518	2.34388	-2.05705	0.82289	0.39723	1
ENSMUSG00000000183	Fgf6	fibroblast growth factor 6 [Source:MGI Symbol;Acc:MGI:95520]	0.00492232	0.00350762	0.00203248	0	0	-2.22698	0	1	1

## Sheet: Response to BMP
GSEA: Response to BMP
ensembl_gene_id	mgi_symbol	description	D8WT1_FPKM	D8WT2_FPKM	D8KO1_FPKM	D8KO2_FPKM	logFC	logCPM	F	PValue	FDR
ENSMUSG00000027358	Bmp2	bone morphogenetic protein 2 [Source:MGI Symbol;Acc:MGI:88177]	156.467	206.171	86.1718	77.3527	-1.12581	9.00695	64.079	6.74e-05	0.010933
ENSMUSG00000021765	Fst	follistatin [Source:MGI Symbol;Acc:MGI:95586]	214.94	208.698	159.537	164.076	-0.31519	8.95352	16.3101	0.00440794	0.124454
ENSMUSG00000042745	Id1	inhibitor of DNA binding 1 [Source:MGI Symbol;Acc:MGI:96396]	52.281	57.5192	38.917	40.283	-0.420064	5.3884	15.6189	0.0049425	0.133572
ENSMUSG00000015619	Gata3	GATA binding protein 3 [Source:MGI Symbol;Acc:MGI:95663]	45.052	49.8518	23.4413	27.9045	-0.836757	6.08709	47.6136	0.000179852	0.0186031
ENSMUSG00000036867	Smad6	SMAD family member 6 [Source:MGI Symbol;Acc:MGI:1336883]	21.4265	31.5925	15.1944	17.3113	-0.679255	5.89133	20.222	0.00244866	0.0873968
ENSMUSG00000006958	Chrd	chordin [Source:MGI Symbol;Acc:MGI:1313268]	23.7197	22.5827	13.5684	14.7834	-0.741684	5.96668	58.6499	9.06e-05	0.0127633
ENSMUSG00000040896	Kcnd3	potassium voltage-gated channel, Shal-related family, member 3 [Source:MGI Symbol;Acc:MGI:1928743]	50.0366	56.3982	23.3665	39.52	-0.560809	7.07308	31.9912	0.000633758	0.0383232
ENSMUSG00000024098	Twsg1	twisted gastrulation BMP signaling modulator 1 [Source:MGI Symbol;Acc:MGI:2137520]	28.8149	30.0884	24.4073	21.9397	-0.315856	6.8085	9.02926	0.0185636	0.296592
ENSMUSG00000020101	Vsir	V-set immunoregulatory receptor [Source:MGI Symbol;Acc:MGI:1921298]	14.588	13.0801	9.18259	8.63578	-0.667972	5.47998	32.5333	0.000601803	0.037372
ENSMUSG00000020719	Ddx5	DEAD (Asp-Glu-Ala-Asp) box polypeptide 5 [Source:MGI Symbol;Acc:MGI:105037]	507.653	424.102	365.954	435.242	-0.195035	10.0324	2.18599	0.180555	1
ENSMUSG00000063065	Mapk3	mitogen-activated protein kinase 3 [Source:MGI Symbol;Acc:MGI:1346859]	59.2756	69.1462	59.8439	58.8412	0.191952	5.90738	4.33865	0.0736321	0.645285
ENSMUSG00000069763	Tmem100	transmembrane protein 100 [Source:MGI Symbol;Acc:MGI:1915138]	13.4327	12.5315	6.82453	7.71278	-0.802191	4.304	42.7167	0.000255377	0.0231184
ENSMUSG00000020124	Usp15	ubiquitin specific peptidase 15 [Source:MGI Symbol;Acc:MGI:101857]	25.792	28.552	21.6721	22.6079	-0.262433	6.63441	7.36151	0.0285341	0.377923
ENSMUSG00000029287	Tgfbr3	transforming growth factor, beta receptor III [Source:MGI Symbol;Acc:MGI:104637]	27.9001	28.7219	26.0695	33.429	0.0670477	7.42642	0.335627	0.579578	1
ENSMUSG00000000530	Acvrl1	activin A receptor, type II-like 1 [Source:MGI Symbol;Acc:MGI:1338946]	14.0543	10.0789	10.799	7.47096	-0.102141	4.78562	0.580287	0.469794	1
ENSMUSG00000021540	Smad5	SMAD family member 5 [Source:MGI Symbol;Acc:MGI:1328787]	16.731	18.0745	15.6685	20.9563	0.257701	6.74998	8.9153	0.0190863	0.301726
ENSMUSG00000006611	Hfe	hemochromatosis [Source:MGI Symbol;Acc:MGI:109191]	12.3827	11.1503	7.76114	9.0234	-0.537925	4.22798	17.5001	0.00364869	0.111365
ENSMUSG00000031010	Usp9x	ubiquitin specific peptidase 9, X chromosome [Source:MGI Symbol;Acc:MGI:894681]	41.7306	43.9082	40.1901	44.4458	-0.111918	8.22228	1.8325	0.215749	1
ENSMUSG00000024515	Smad4	SMAD family member 4 [Source:MGI Symbol;Acc:MGI:894293]	15.6908	19.9292	18.6713	19.4506	0.126648	5.89111	1.27651	0.293861	1
ENSMUSG00000027985	Lef1	lymphoid enhancer binding factor 1 [Source:MGI Symbol;Acc:MGI:96770]	6.3344	9.11901	5.04301	5.57032	-0.110366	3.76331	0.288094	0.607209	1
ENSMUSG00000021796	Bmpr1a	bone morphogenetic protein receptor, type 1A [Source:MGI Symbol;Acc:MGI:1338938]	14.9236	16.3987	13.7812	12.8027	-0.180849	6.36972	3.5327	0.099988	0.749674
ENSMUSG00000024975	Pdcd4	programmed cell death 4 [Source:MGI Symbol;Acc:MGI:107490]	20.8115	20.872	18.7844	17.9702	-0.15271	5.84711	2.4863	0.156565	0.942292
ENSMUSG00000027822	Slc33a1	solute carrier family 33 (acetyl-CoA transporter), member 1 [Source:MGI Symbol;Acc:MGI:1332247]	32.62	32.2249	34.7324	34.1927	0.133621	6.85041	2.37782	0.164701	0.965412
ENSMUSG00000038780	Smurf1	SMAD specific E3 ubiquitin protein ligase 1 [Source:MGI Symbol;Acc:MGI:1923038]	9.08957	10.2596	11.3526	9.8659	0.160595	5.84883	1.27067	0.294886	1
ENSMUSG00000052155	Acvr2a	activin receptor IIA [Source:MGI Symbol;Acc:MGI:102806]	6.13408	6.77194	6.68184	8.05915	0.210775	5.47147	3.05324	0.121785	0.841774
ENSMUSG00000031681	Smad1	SMAD family member 1 [Source:MGI Symbol;Acc:MGI:109452]	12.6303	13.8529	12.2767	12.1642	-0.182008	5.38934	2.90387	0.129852	0.859131
ENSMUSG00000027796	Smad9	SMAD family member 9 [Source:MGI Symbol;Acc:MGI:1859993]	8.85327	9.32941	9.68206	10.5002	0.199064	5.79187	4.514	0.0691429	0.625933
ENSMUSG00000061731	Ext1	exostoses (multiple) 1 [Source:MGI Symbol;Acc:MGI:894663]	15.053	14.7006	16.2161	15.6041	0.169226	5.47565	2.96288	0.126582	0.855734
ENSMUSG00000021835	Bmp4	bone morphogenetic protein 4 [Source:MGI Symbol;Acc:MGI:88180]	2.16677	2.91287	1.51995	1.86383	-0.414755	1.81633	1.74845	0.225502	1
ENSMUSG00000048616	Nog	noggin [Source:MGI Symbol;Acc:MGI:104327]	1.60659	1.35137	2.44828	2.32804	0.691505	1.91348	8.96714	0.0188462	0.299757
ENSMUSG00000032363	Adamts7	a disintegrin-like and metallopeptidase (reprolysin type) with thrombospondin type 1 motif, 7 [Source:MGI Symbol;Acc:MGI:1347346]	1.49431	1.18634	1.67069	2.43415	0.448011	2.87221	6.59542	0.035435	0.431951
ENSMUSG00000070509	Rgma	repulsive guidance molecule family member A [Source:MGI Symbol;Acc:MGI:2679262]	1.33478	1.7607	0.733497	0.710937	-0.92585	2.03783	15.0979	0.0054011	0.140587
ENSMUSG00000015627	Gata5	GATA binding protein 5 [Source:MGI Symbol;Acc:MGI:109497]	0.550244	1.14363	0.107991	0.0915857	-2.97919	0.793314	30.4773	0.00073518	0.0412614
ENSMUSG00000026836	Acvr1	activin A receptor, type 1 [Source:MGI Symbol;Acc:MGI:87911]	6.45224	6.17618	6.00514	7.09069	0.222346	4.25545	2.95953	0.126765	0.855734
ENSMUSG00000021366	Hivep1	human immunodeficiency virus type I enhancer binding protein 1 [Source:MGI Symbol;Acc:MGI:96100]	2.21964	2.55422	3.13872	3.16044	0.464649	4.76732	14.5356	0.00595863	0.150362
ENSMUSG00000038418	Egr1	early growth response 1 [Source:MGI Symbol;Acc:MGI:95295]	3.21745	3.60687	2.81133	3.7266	0.0951319	3.29243	0.318963	0.588947	1
ENSMUSG00000047497	Adamts12	a disintegrin-like and metallopeptidase (reprolysin type) with thrombospondin type 1 motif, 12 [Source:MGI Symbol;Acc:MGI:2146046]	1.79154	1.77176	0.998477	1.33798	-0.434345	3.60037	6.39434	0.0375946	0.444874
ENSMUSG00000066839	Ecsit	ECSIT signalling integrator [Source:MGI Symbol;Acc:MGI:1349469]	9.79909	9.4979	9.02549	9.03654	-0.10368	3.88126	0.628742	0.452503	1
ENSMUSG00000067336	Bmpr2	bone morphogenetic protein receptor, type II (serine/threonine kinase) [Source:MGI Symbol;Acc:MGI:1095407]	10.0995	10.3831	10.8078	10.6584	0.121855	7.15246	1.94494	0.203597	1
ENSMUSG00000008999	Bmp7	bone morphogenetic protein 7 [Source:MGI Symbol;Acc:MGI:103302]	1.58214	1.041	1.55929	1.23155	0.297224	2.49552	1.48329	0.260689	1
ENSMUSG00000021469	Msx2	msh homeobox 2 [Source:MGI Symbol;Acc:MGI:97169]	2.89156	3.00071	2.83341	2.40291	-0.0329994	2.82866	0.0323037	0.862189	1
ENSMUSG00000021464	Ror2	receptor tyrosine kinase-like orphan receptor 2 [Source:MGI Symbol;Acc:MGI:1347521]	0.422368	0.483412	0.945819	0.73198	0.37482	1.3881	1.98953	0.215827	1
ENSMUSG00000039004	Bmp6	bone morphogenetic protein 6 [Source:MGI Symbol;Acc:MGI:88182]	1.14975	0.998339	0.730674	0.701692	-0.540048	1.50017	3.87928	0.0873461	0.70301
ENSMUSG00000048027	Rgmb	repulsive guidance molecule family member B [Source:MGI Symbol;Acc:MGI:1916049]	3.26794	3.31808	3.33748	2.89669	0.0279336	3.11763	0.0297548	0.867674	1
ENSMUSG00000061393	Acvr2b	activin receptor IIB [Source:MGI Symbol;Acc:MGI:87912]	0.938603	0.973578	0.603716	0.799747	-0.0481342	0.772953	0.0194716	0.901935	1
ENSMUSG00000074483	Bglap	bone gamma carboxyglutamate protein [Source:MGI Symbol;Acc:MGI:88156]	0.199013	0.317098	0.481226	0.0993745	0.0452681	-1.90503	0.000470534	0.983268	1
ENSMUSG00000048450	Msx1	msh homeobox 1 [Source:MGI Symbol;Acc:MGI:97168]	0.542684	0.37898	0.660731	0.59616	0.99473	0.474188	6.51631	0.0362651	0.436527
ENSMUSG00000060397	Zfp128	zinc finger protein 128 [Source:MGI Symbol;Acc:MGI:2389445]	0.972664	1.14502	0.988534	1.1818	-0.201608	2.23986	0.873673	0.379451	1
ENSMUSG00000037660	Gdf7	growth differentiation factor 7 [Source:MGI Symbol;Acc:MGI:95690]	0.273303	0.279148	0.236447	0.116975	-0.347808	-0.767531	0.187461	0.677387	1
ENSMUSG00000036699	Zcchc12	zinc finger, CCHC domain containing 12 [Source:MGI Symbol;Acc:MGI:1919943]	0.0254174	0.124287	0.128325	0.0761766	0.744306	-1.22698	0.372255	0.560054	1
ENSMUSG00000052430	Bmpr1b	bone morphogenetic protein receptor, type 1B [Source:MGI Symbol;Acc:MGI:107191]	0.0824529	0.106408	0.110949	0.0274924	-0.129918	-0.70311	0.013899	0.90929	1
ENSMUSG00000042377	Fam83g	family with sequence similarity 83, member G [Source:MGI Symbol;Acc:MGI:1916890]	0.105266	0.112689	0.165835	0.112807	-0.181017	-0.227017	0.121384	0.753355	1
ENSMUSG00000005836	Gata6	GATA binding protein 6 [Source:MGI Symbol;Acc:MGI:107516]	0.0785442	0.047015	0.0475665	0.07844	-0.641506	-1.22716	0.27554	0.615006	1
ENSMUSG00000031906	Smpd3	sphingomyelin phosphodiesterase 3, neutral [Source:MGI Symbol;Acc:MGI:1927578]	0.0723079	0.0887756	0.107248	0.0829575	0.624968	-0.419458	1.11254	0.325458	1
ENSMUSG00000031849	Comp	cartilage oligomeric matrix protein [Source:MGI Symbol;Acc:MGI:88469]	0.0634435	0.0632934	0.0426905	0.0633594	-0.334712	-1.32008	0.1013	0.759077	1
ENSMUSG00000051279	Gdf6	growth differentiation factor 6 [Source:MGI Symbol;Acc:MGI:95689]	0.0141134	0.01408	0.0284903	0.0281894	0.0494027	-1.64201	0.00131774	0.972003	1
ENSMUSG00000076309	Mir147	microRNA 147 [Source:MGI Symbol;Acc:MGI:2676832]	2.5e-20	9.15e-38	7.83e-24	1.23e-14	0	-2.22698	0	1	1
