# Supplementary material for: Menin directs regionalized decidual transformation through epigenetically setting PTX3 to balance FGF and BMP signaling
Source: Nat Commun. 2022 Feb 22;13:1006. doi: 10.1038/s41467-022-28657-2 (PMC8864016; doi:10.1038/s41467-022-28657-2)
Supplement: Supplementary file 10 — Source Data [file 41467_2022_28657_MOESM10_ESM.xlsx]

## Sheet: Fig.1
Fig.1d Men1 mRNA level.
Men1 mRNA		Men1(CT)	Gapdh(CT)
	Men1f/f-1	20.783	14.9446
	Men1f/f-2	21.2711	14.9358
	Men1f/f-3	21.525	14.9784
	Men1f/f-4	21.2398	15.1749
	Men1f/f-5	21.3931	15.23
	Men1f/f-6	21.2544	15.3348
	Men1f/f-7	21.007	14.9763
	Men1f/f-8	20.7496	15.6176
	Men1f/f-9	21.1715	14.9961
	Men1d/d-1	23.9144	15.5871
	Men1d/d-2	23.7905	15.3535
	Men1d/d-3	24.1687	15.7609
	Men1d/d-4	23.3476	15.2453
	Men1d/d-5	23.0927	15.0203
	Men1d/d-6	23.1026	14.9376
	Men1d/d-7	24.1777	14.9734
	Men1d/d-8	23.9507	15.1544
	Men1d/d-9	24.0398	15.3875
Fig.1f,e Pregnancy rates.
	Men1f/f-Litter size	Men1d/d-Litter size
1	7	4
2	8	0
3	10	0
4	9	0
5	0	0
6	10	0
7	8	3
8	8	0
9	8	3
10	0	0
11	9	0
12	10	0
13	6	3
14	11	0
15	8	0
16	0	0
17	6	4
18	10	0
19	0	0
20	8	0
21	7
22	10
23	9
24	9

## Sheet: Fig.2
Fig.2b Average number of implantation sites on Day 5.
Men1f/f	Men1d/d
7	6
10	10
9	9
9	11
13	9
Fig.2f Average number of implantation sites on Day 6.
Men1f/f	Men1d/d
8	11
9	11
8	9
10	8
7	6
10	5
7	10
11	8
7	9
9	8
9	7
10	8
Fig.2g Average weight of the implantation sites (mg) on days 6, 7, 8 and 9 of pregnancy.
	Men1f/f	Men1f/f	Men1f/f	Men1f/f	Men1f/f	Men1d/d	Men1d/d	Men1d/d	Men1d/d	Men1d/d
Day 6	7.4	9.1	9.2	9.4		8.9	10.6	8.1	7.6	7.8
Day 7	12.5	13	14	12	15	12	14	14	10	13
Day 8	22	24	25	23	22	19	16	16	17	18
Day 9	36	36	34	35	34	18	24	23	25	27

## Sheet: Fig.3
Fig.3d Cellular distribution for 2N, 4N, and >4N populations of stromal cells.
	2N	4N	>4N
Men1f/f-1	67.5	16.5	16
Men1f/f-2	65	17.3	17.7
Men1f/f-3	65.1	17.8	17.1
Men1d/d-1	71.9	17	11.1
Men1d/d-2	80.2	11.1	8.7
Men1d/d-3	77	13.6	9.4
Men1d/d-4	72.3	15.4	12.3
Men1d/d-5	69.4	18.4	12.2
Fig.3g Ptgs2 mRNA level.
Ptgs2 mRNA		Ptgs2(CT)	Gapdh(CT)
Day 6	Men1f/f-1	21.8258	15.1749
Day 6	Men1f/f-2	21.5254	15.23
Day 6	Men1f/f-3	22.2736	15.6176
Day 6	Men1d/d-1	22.2802	15.7609
Day 6	Men1d/d-2	22.2301	15.2453
Day 6	Men1d/d-3	21.747	15.0203
Day 8	Men1f/f-1	20.1867	14.9473
Day 8	Men1f/f-2	19.9858	14.9226
Day 8	Men1f/f-3	19.9181	14.7322
Day 8	Men1d/d-1	21.4961	14.8884
Day 8	Men1d/d-2	20.8143	14.7347
Day 8	Men1d/d-3	21.048	14.8062

## Sheet: Fig.4
Fig.4e Angpt1 and Angpt2 mRNA levels.
Angpt1 mRNA		Angpt1(CT)	Gapdh(CT)
	Men1f/f-1	25.9689	15.8931
	Men1f/f-2	26.0962	16.1511
	Men1f/f-3	26.1809	15.5907
	Men1d/d-1	25.9064	16.3403
	Men1d/d-2	25.3455	15.8089
	Men1d/d-3	25.789	16.0719
Angpt2 mRNA		Angpt2(CT)	Gapdh(CT)
	Men1f/f-1	17.6377	15.8931
	Men1f/f-2	18.0657	16.1511
	Men1f/f-3	18.0474	15.5907
	Men1d/d-1	18.9849	16.3403
	Men1d/d-2	18.7098	15.8089
	Men1d/d-3	19.1041	16.0719
Fig.4j pH3 positive ratio of cells in the SDZ on day 8.
	pH3 positive ratio(%)
Men1f/f-1	4
Men1f/f-2	2.4
Men1f/f-3	3.1
Men1f/f-4	4
Men1d/d-1	6.4
Men1d/d-2	5.4
Men1d/d-3	5.7
Men1d/d-4	8

## Sheet: Fig.5
Fig.5c Fgfr1 and Fgf2 mRNA levels.
Fgfr1 mRNA		Fgfr1(CT)	Gapdh(CT)
	Men1f/f-1	19.9584	15.8931
	Men1f/f-2	19.8801	16.1511
	Men1f/f-3	21.0328	15.5907
	Men1d/d-1	19.7247	16.3403
	Men1d/d-2	19.4154	15.8089
	Men1d/d-3	19.7301	16.0719
Fgf2 mRNA		Fgf2(CT)	Gapdh(CT)
	Men1f/f-1	21.1722	15.8931
	Men1f/f-2	21.4514	16.1511
	Men1f/f-3	21.6668	15.5907
	Men1d/d-1	22.2282	16.3403
	Men1d/d-2	21.1407	15.8089
	Men1d/d-3	21.4587	16.0719
Fig.5d Bmp2 and Id1 mRNA levels.
Bmp2 mRNA		Bmp2(CT)	Gapdh(CT)
	Men1f/f-1	17.9577	14.9226
	Men1f/f-2	17.8229	14.9527
	Men1f/f-3	17.4408	14.7322
	Men1d/d-1	19.2121	15.6463
	Men1d/d-2	19.3542	15.5793
	Men1d/d-3	19.019	14.7347
Id1 mRNA		Id1(CT)	Gapdh(CT)
	Men1f/f-1	19.922	15.8931
	Men1f/f-2	19.5687	16.1511
	Men1f/f-3	19.742	15.5907
	Men1d/d-1	20.8887	16.3403
	Men1d/d-2	20.6784	15.8089
	Men1d/d-3	21.6087	16.0719

## Sheet: Fig.7
Fig.7a Ptx3 mRNA level.
Ptx3 mRNA		Ptx3(CT)	Gapdh(CT)
	Men1f/f-1	20.0768	15.8931
	Men1f/f-2	20.4175	16.1511
	Men1f/f-3	21.0409	15.5907
	Men1d/d-1	23.8004	16.3403
	Men1d/d-2	24.6421	15.8089
	Men1d/d-3	23.3984	16.0719
Fig.7c Quantitative ChIP analysis of Menin in Ptx3 promoter in uterine decidual tissue.
Ptx3_ChIP-qPCR	Menin(CT)	5%Input(CT)	IgG(CT)
Men1f/f-1	24.272	22.0975	33.0788
Men1f/f-2	25.0998	21.6535	30.5242
Men1f/f-3	25.6453	21.8706	30.8353
Men1f/f-4	23.2199	20.0032	31.6882
Fig.7d Quantitative ChIP analysis of H3K4me3 in Ptx3 promoter in Men1f/f and Men1d/d uterine decidual tissue.
H3K4me3_ChIP-qPCR(Ptx3)	H3K4me3(CT)	5%Input(CT)	IgG(CT)
Men1f/f-1	19.7262	23.8135	34.2076
Men1f/f-2	19.1868	23.8305	37.4703
Men1f/f-3	19.4813	23.9573	31.0864
Men1d/d-1	20.9393	23.5265	31.9209
Men1d/d-2	21.2614	23.4411	33.8895
Men1d/d-3	21.2601	23.7308	34.0039
Fig.7g Ptx3 mRNA levels Ptx3 in primary mESC treated with DMSO or MI-503 in vitro.
Ptx3 mRNA		Ptx3(CT)	Gapdh(CT)
	DMSO	24.4345	14.3264
	DMSO	24.4419	14.9781
	DMSO	25.2395	15.3013
	MI-503-1	26.9805	14.2991
	MI-503-2	29.7843	16.8246
	MI-503-3	25.542	13.9241

## Sheet: S-Fig.1
S-Fig.1b Relative fluorescence intensity of Menin.
	Mean gray value
Diff.-1	22.906
Diff.-2	23.986
Diff.-3	28.967
Prol.-1	69.513
Prol.-2	55.294
Prol.-3	70.812

## Sheet: S-Fig.2
S-Fig.2b Bmp2 mRNA level on day 5.
Bmp2 mRNA		Bmp2(CT)	Gapdh(CT)
	Men1f/f-1	22.997	17.1927
	Men1f/f-2	22.9387	17.2269
	Men1f/f-3	23.1052	17.4146
	Men1d/d-1	22.9838	17.0886
	Men1d/d-2	23.1001	16.9445
	Men1d/d-3	22.8376	17.1605

## Sheet: S-Fig.3
S-Fig.3h Wnt4 mRNA level on day 6.
Wnt4 mRNA		Wnt4(CT)	Gapdh(CT)
	Men1f/f-1	19.826	14.9358
	Men1f/f-2	19.81	14.9784
	Men1f/f-3	19.7222	15.1749
	Men1d/d-1	20.2022	15.3535
	Men1d/d-2	19.7806	15.2453
	Men1d/d-3	19.9595	15.0203

## Sheet: S-Fig.5
S-Fig.5c Weight of Men1f/f and Men1d/d uteri induced by oil.
Men1f/f(mg)	Men1d/d(mg)
0.713	0.0318
0.78	0.036
0.89	0.033

[truncated: 6 more sheets: S-Fig.6, S-Fig.7, S-Fig.8, S-Fig.9, S-Fig.10, S-Fig.11]
